# Supplementary material for: Lamivudine modulates the expression of neurological impairment-related genes and LINE-1 retrotransposons in brain tissues of a Down syndrome mouse model
Source: Front Aging Neurosci. 2024 Jul 19;16:1386944. doi: 10.3389/fnagi.2024.1386944 (PMC11294114; doi:10.3389/fnagi.2024.1386944)
Supplement: Supplementary file 1 [file Table_1.XLSX]

## Sheet: DEGs_CX_TS-nt_vs_WT-nt
baseMean	log2FoldChange	lfcSE	stat	pvalue	padj	SYMBOL	ENSEMBL	GENENAME	ENTREZID
1652.55	0.454304	0.125291	3.626	0.000287842	0.0428632	1500004A13Rik	ENSMUSG00000098912	RIKEN cDNA 1500004A13 gene	319830
157.558	0.758041	0.189327	4.00387	6.23138e-05	0.0120824	2810407A14Rik	NA	RIKEN cDNA 2810407A14 gene	100039901
62.4927	2.80468	0.762039	3.68049	0.000232787	0.0361727	4930467D21Rik	NA	RIKEN cDNA 4930467D21 gene	75814
613.664	0.628907	0.10256	6.13208	8.67371e-10	4.13981e-07	A230045G11Rik	NA	RIKEN cDNA A230045G11 gene	624086
69.1239	3.17141	0.445218	7.12328	1.05388e-12	7.26552e-10	A730009L09Rik	NA	RIKEN cDNA A730009L09 gene	402727
1079.91	0.618035	0.112486	5.49431	3.92239e-08	1.55343e-05	Abca8a	ENSMUSG00000041828	ATP-binding cassette, sub-family A (ABC1), member 8a	217258
826.091	0.271213	0.0789713	3.43433	0.000594028	0.0758706	Alg14	ENSMUSG00000039887	asparagine-linked glycosylation 14	66789
69480.9	0.578083	0.157176	3.67792	0.00023514	0.0361727	App	ENSMUSG00000022892	amyloid beta (A4) precursor protein	11820
4909.22	0.374808	0.098714	3.79691	0.000146513	0.0254878	Arid1b	ENSMUSG00000069729	AT rich interactive domain 1B (SWI-like)	239985
4640.83	0.177293	0.0489938	3.61867	0.000296117	0.0437455	Armcx3	ENSMUSG00000049047	armadillo repeat containing, X-linked 3	71703
7327.04	0.520321	0.0721689	7.20976	5.605e-13	4.01275e-10	Atp5j	ENSMUSG00000022890	ATP synthase, H+ transporting, mitochondrial F0 complex, subunit F	11957
19350.4	0.52188	0.0722553	7.22272	5.09587e-13	3.79418e-10	Atp5o	ENSMUSG00000022956	ATP synthase, H+ transporting, mitochondrial F1 complex, O subunit	28080
2409.71	0.503259	0.098494	5.10954	3.22947e-07	0.000105462	B3galt5	ENSMUSG00000074892	UDP-Gal:betaGlcNAc beta 1,3-galactosyltransferase, polypeptide 5	93961
1358.86	0.632042	0.0626706	10.0851	6.42773e-24	2.39291e-20	Bach1	ENSMUSG00000025612	BTB and CNC homology 1, basic leucine zipper transcription factor 1	12013
2297.11	0.269256	0.0686532	3.92197	8.78264e-05	0.0166816	Bicral	ENSMUSG00000036568	BRD4 interacting chromatin remodeling complex associated protein like	210982
9827.17	0.787519	0.0763783	10.3108	6.30007e-25	3.90898e-21	Brwd1	ENSMUSG00000022914	bromodomain and WD repeat domain containing 1	93871
763.953	0.768349	0.125288	6.13265	8.6428e-10	4.13981e-07	C2cd2	ENSMUSG00000045975	C2 calcium-dependent domain containing 2	207781
2311.67	0.319663	0.0866622	3.68861	0.000225479	0.0361727	Capza1	ENSMUSG00000070372	capping protein (actin filament) muscle Z-line, alpha 1	12340
3360.68	0.579874	0.167336	3.46533	0.000529575	0.0704108	Cbr1	ENSMUSG00000051483	carbonyl reductase 1	12408
1124.26	0.799014	0.16188	4.93584	7.98068e-07	0.000228542	Cbr3	ENSMUSG00000022947	carbonyl reductase 3	109857
14051.9	0.664056	0.1056	6.2884	3.20752e-10	1.70585e-07	Cct8	ENSMUSG00000025613	chaperonin containing Tcp1, subunit 8 (theta)	12469
1721.85	0.684456	0.116949	5.8526	4.83943e-09	2.0473e-06	Cfap298	ENSMUSG00000022972	cilia and flagella associate protien 298	68001
809.604	0.454693	0.121293	3.74872	0.000177743	0.0298834	Crispld1	ENSMUSG00000025776	cysteine-rich secretory protein LCCL domain containing 1	83691
5822.65	0.413174	0.123222	3.35307	0.000799198	0.0965991	Cryzl1	ENSMUSG00000058240	crystallin, zeta (quinone reductase)-like 1	66609
6542.1	0.401019	0.109884	3.64947	0.000262784	0.039768	Ctss	ENSMUSG00000038642	cathepsin S	13040
1037.44	0.758262	0.143802	5.27297	1.34233e-07	4.89925e-05	Dnajc28	ENSMUSG00000039763	DnaJ heat shock protein family (Hsp40) member C28	246738
744.77	0.735819	0.0941426	7.81601	5.45235e-15	5.97e-12	Donson	ENSMUSG00000022960	downstream neighbor of SON	60364
3776.26	0.499988	0.0605271	8.26056	1.44992e-16	2.45352e-13	Dscam	ENSMUSG00000050272	DS cell adhesion molecule	13508
168.516	0.831319	0.178267	4.66333	3.11134e-06	0.000789253	Dynlt1f	ENSMUSG00000095677	dynein light chain Tctex-type 1F	100040531
6412.2	0.583283	0.0433154	13.4659	2.48111e-41	4.61833e-37	Dyrk1a	ENSMUSG00000022897	dual-specificity tyrosine-(Y)-phosphorylation regulated kinase 1a	13548
880.727	0.398465	0.0944014	4.22097	2.43258e-05	0.00539047	Enox2	ENSMUSG00000031109	ecto-NOX disulfide-thiol exchanger 2	209224
3720.75	0.531145	0.124589	4.26317	2.01545e-05	0.00457506	Ets2	ENSMUSG00000022895	E26 avian leukemia oncogene 2, 3' domain	23872
5024.12	0.552158	0.105408	5.2383	1.62063e-07	5.80123e-05	Ezr	ENSMUSG00000052397	ezrin	22350
276.098	0.453424	0.123238	3.67926	0.000233909	0.0361727	Fank1	ENSMUSG00000053111	fibronectin type 3 and ankyrin repeat domains 1	66930
1483.25	0.706209	0.0840546	8.40179	4.3971e-17	9.09419e-14	Fgfr1op	NA	NA	NA
1858.72	0.683362	0.0819924	8.33445	7.78573e-17	1.44924e-13	Gabpa	ENSMUSG00000008976	GA repeat binding protein, alpha	14390
2813.7	0.564252	0.124456	4.53375	5.79466e-06	0.0014008	Gart	ENSMUSG00000022962	phosphoribosylglycinamide formyltransferase	14450
114.374	1.60467	0.429654	3.73481	0.00018786	0.0309454	Gbp11	ENSMUSG00000092021	guanylate binding protein 11	634650
2286.02	0.408458	0.117395	3.47934	0.00050265	0.0673117	Gm10698	NA	transmembrane emp24 domain trafficking protein 2 pseudogene	100862175
388.227	0.53335	0.104886	5.08503	3.67564e-07	0.000117963	Gm2792	ENSMUSG00000116812	tubby like protein 4 pseudogene	100040471
33.7927	1.65094	0.43369	3.80674	0.000140813	0.0247273	Gm31096	NA	predicted gene, 31096	102633209
686.037	0.657045	0.168415	3.90135	9.56576e-05	0.0178057	Gm36117	NA	predicted gene, 36117	102639918
39.2139	1.64903	0.487528	3.38243	0.00071847	0.0885669	Gm40594	NA	predicted gene, 40594	105245096
46.3278	1.30364	0.369701	3.52619	0.000421577	0.0594488	Gm42280	NA	predicted gene, 42280	105247123
19.1707	1.15875	0.329671	3.51488	0.00043996	0.0611151	Gm45964	NA	predicted gene, 45964	108167369
4530.97	0.585462	0.0752214	7.78318	7.07225e-15	6.95471e-12	Gtf2h5	ENSMUSG00000034345	general transcription factor IIH, polypeptide 5	66467
1220.76	0.749922	0.080916	9.26791	1.89831e-20	4.41689e-17	Hlcs	ENSMUSG00000040820	holocarboxylase synthetase (biotin- [propriony-Coenzyme A-carboxylase (ATP-hydrolysing)] ligase)	110948
809.879	0.667819	0.164746	4.05363	5.04287e-05	0.010203	Hmgcs2	ENSMUSG00000027875	3-hydroxy-3-methylglutaryl-Coenzyme A synthase 2	15360
3678.6	0.541459	0.0683693	7.91961	2.38248e-15	2.77172e-12	Hmgn1	ENSMUSG00000040681	high mobility group nucleosomal binding domain 1	15312
1396.56	0.503899	0.101913	4.9444	7.63781e-07	0.000222141	Hunk	ENSMUSG00000053414	hormonally upregulated Neu-associated kinase	26559
28.9219	1.30797	0.371299	3.52268	0.000427203	0.0597892	Ifi203	ENSMUSG00000039997	interferon activated gene 203	15950
3347.33	0.687193	0.0675903	10.167	2.78257e-24	1.29487e-20	Ifnar1	ENSMUSG00000022967	interferon (alpha and beta) receptor 1	15975
1129.96	0.785939	0.213308	3.68453	0.000229129	0.0361727	Ifnar2	ENSMUSG00000022971	interferon (alpha and beta) receptor 2	15976
2626.65	0.677965	0.0835358	8.11587	4.82318e-16	6.41276e-13	Ifngr2	ENSMUSG00000022965	interferon gamma receptor 2	15980
3257.22	0.155727	0.0465162	3.3478	0.000814565	0.0978214	Ikbkg	ENSMUSG00000004221	inhibitor of kappaB kinase gamma	16151
629.31	0.688309	0.140828	4.88758	1.02086e-06	0.000283615	Il10rb	ENSMUSG00000022969	interleukin 10 receptor, beta	16155
9147.41	0.538513	0.0734247	7.33423	2.23008e-13	1.80481e-10	Itsn1	ENSMUSG00000022957	intersectin 1 (SH3 domain protein 1A)	16443
2469.46	0.597572	0.144481	4.136	3.53408e-05	0.0075613	Jam2	ENSMUSG00000053062	junction adhesion molecule 2	67374
6250.27	0.757975	0.0797546	9.50384	2.02292e-21	5.37925e-18	Kcnj6	ENSMUSG00000043301	potassium inwardly-rectifying channel, subfamily J, member 6	16522
273.222	0.474749	0.125449	3.78439	0.000154084	0.0265567	Kdm4d	ENSMUSG00000053914	lysine (K)-specific demethylase 4D	244694
5768.8	0.616854	0.0792596	7.78271	7.09893e-15	6.95471e-12	Ltn1	ENSMUSG00000052299	listerin E3 ubiquitin protein ligase 1	78913
7065.97	0.314396	0.0815858	3.85356	0.000116412	0.0210377	Mapk4	ENSMUSG00000024558	mitogen-activated protein kinase 4	225724
443.091	0.550607	0.0937843	5.87099	4.33195e-09	1.91988e-06	Mis18a	ENSMUSG00000022978	MIS18 kinetochore protein A	66578
11159.5	0.601852	0.0625628	9.61996	6.58547e-22	2.04303e-18	Mpc1	ENSMUSG00000023861	mitochondrial pyruvate carrier 1	55951
2058.55	0.629577	0.0966675	6.51281	7.37564e-11	4.42871e-08	Mrpl39	ENSMUSG00000022889	mitochondrial ribosomal protein L39	27393
1022.09	0.578193	0.105488	5.48114	4.22589e-08	1.63877e-05	Mrps6	ENSMUSG00000039680	mitochondrial ribosomal protein S6	121022
804.391	0.419175	0.101105	4.14593	3.38433e-05	0.00732511	N6amt1	ENSMUSG00000044442	N-6 adenine-specific DNA methyltransferase 1 (putative)	67768
1175.3	0.283747	0.0677206	4.18996	2.79002e-05	0.00610982	Napepld	ENSMUSG00000044968	N-acyl phosphatidylethanolamine phospholipase D	242864
28.0351	2.55259	0.598247	4.26678	1.98315e-05	0.00455732	Olfm5	ENSMUSG00000044265	olfactomedin 5	244180
15077.1	0.831797	0.121645	6.83792	8.035e-12	4.98545e-09	Pcp4	ENSMUSG00000090223	Purkinje cell protein 4	18546
4332.88	0.474724	0.103759	4.57527	4.75595e-06	0.00118036	Pms1	ENSMUSG00000026098	PMS1 homolog 1, mismatch repair system component	227099
904.413	0.448105	0.100348	4.46551	7.98795e-06	0.00188212	Prdm15	ENSMUSG00000014039	PR domain containing 15	114604
802.263	0.578277	0.141311	4.09224	4.27218e-05	0.00873872	Psmg1	ENSMUSG00000022913	proteasome (prosome, macropain) assembly chaperone 1	56088
34.3753	1.10773	0.315469	3.51138	0.000445789	0.0614661	Ptger2	ENSMUSG00000037759	prostaglandin E receptor 2 (subtype EP2)	19217
4551.09	0.643685	0.0940282	6.84566	7.61237e-12	4.88609e-09	Rcan1	ENSMUSG00000022951	regulator of calcineurin 1	54720
108.742	1.65509	0.278059	5.95231	2.64388e-09	1.20032e-06	Ripk4	ENSMUSG00000005251	receptor-interacting serine-threonine kinase 4	72388
1752.25	0.567829	0.112291	5.05678	4.26399e-07	0.000134525	Rnaset2a	ENSMUSG00000095687	ribonuclease T2A	100037283
1375.82	0.5926	0.114011	5.19775	2.0171e-07	6.95303e-05	Rnaset2b	ENSMUSG00000094724	ribonuclease T2B	68195
339.679	0.934422	0.213252	4.38178	1.17715e-05	0.00273893	Rpe65	ENSMUSG00000028174	retinal pigment epithelium 65	19892
23139.8	0.59114	0.173374	3.40962	0.000650527	0.0823735	Rps3a1	ENSMUSG00000028081	ribosomal protein S3A1	20091
5462.99	0.727033	0.112567	6.45869	1.05612e-10	5.95714e-08	Rps6ka2	ENSMUSG00000023809	ribosomal protein S6 kinase, polypeptide 2	20112
1199.81	0.610689	0.135035	4.52244	6.11302e-06	0.00145882	Rsph3a	ENSMUSG00000073471	radial spoke 3A homolog (Chlamydomonas)	66832
902.098	0.643608	0.189457	3.39712	0.000681	0.0850748	Rsph3b	ENSMUSG00000023806	radial spoke 3B homolog (Chlamydomonas)	100037282
593.566	0.785252	0.104573	7.50914	5.95151e-14	5.03552e-11	Rwdd2b	ENSMUSG00000041079	RWD domain containing 2B	53858
3555.14	0.468682	0.0763833	6.13593	8.46637e-10	4.13981e-07	Scaf8	ENSMUSG00000046201	SR-related CTD-associated factor 8	106583
735.576	0.70856	0.156171	4.53708	5.70387e-06	0.001397	Sec24d	ENSMUSG00000039234	Sec24 related gene family, member D (S, cerevisiae)	69608
1295.15	0.540977	0.0923668	5.85683	4.71776e-09	2.04224e-06	Serac1	ENSMUSG00000015659	serine active site containing 1	321007
540.469	0.452085	0.124028	3.64503	0.000267359	0.0401341	Serpina3n	ENSMUSG00000021091	serine (or cysteine) peptidase inhibitor, clade A, member 3N	20716
350.321	0.547117	0.108558	5.03987	4.65854e-07	0.000144523	Setd4	ENSMUSG00000022948	SET domain containing 4	224440
1920.45	0.559005	0.0897634	6.22754	4.73825e-10	2.44994e-07	Sft2d1	ENSMUSG00000073468	SFT2 domain containing 1	106489
571.213	0.283422	0.083759	3.38378	0.000714947	0.0885669	Shc4	ENSMUSG00000035109	SHC (Src homology 2 domain containing) family, member 4	271849
3230.02	0.559391	0.113952	4.90902	9.15343e-07	0.000258155	Slc5a3	ENSMUSG00000089774	solute carrier family 5 (inositol transporters), member 3	53881
3185.34	0.232135	0.0661948	3.50685	0.00045345	0.0620627	Slc8a3	ENSMUSG00000079055	solute carrier family 8 (sodium/calcium exchanger), member 3	110893
4479.69	0.295041	0.0734042	4.0194	5.83465e-05	0.0114322	Smad4	ENSMUSG00000024515	SMAD family member 4	17128
1079.31	0.573049	0.0762833	7.51211	5.818e-14	5.03552e-11	Snx9	ENSMUSG00000002365	sorting nexin 9	66616
11215.3	0.552742	0.116404	4.74848	2.04951e-06	0.000529856	Sod1	ENSMUSG00000022982	superoxide dismutase 1, soluble	20655
13737	0.302288	0.075017	4.0296	5.58725e-05	0.0111829	Son	ENSMUSG00000022961	Son DNA binding protein	20658
19016.8	0.522945	0.08196	6.38049	1.76518e-10	9.66384e-08	Synj1	ENSMUSG00000022973	synaptojanin 1	104015
7269.01	0.692485	0.0847733	8.16867	3.11805e-16	4.46457e-13	Synj2	ENSMUSG00000023805	synaptojanin 2	20975
2792.73	0.284895	0.0849604	3.35327	0.000798619	0.0965991	Syt14	ENSMUSG00000016200	synaptotagmin XIV	329324
473.35	0.807572	0.155351	5.19836	2.01055e-07	6.95303e-05	Tagap	ENSMUSG00000033450	T cell activation Rho GTPase activating protein	72536
1796.62	0.630551	0.091568	6.88615	5.73221e-12	3.81069e-09	Tagap1	ENSMUSG00000052031	T cell activation GTPase activating protein 1	380608
446.713	0.496344	0.144545	3.43384	0.000595095	0.0758706	Tfb1m	ENSMUSG00000036983	transcription factor B1, mitochondrial	224481
7442.62	0.60085	0.125137	4.80153	1.57457e-06	0.000418701	Tiam1	ENSMUSG00000002489	T cell lymphoma invasion and metastasis 1	21844
6018.68	0.755224	0.0951365	7.93832	2.04931e-15	2.54306e-12	Tiam2	ENSMUSG00000023800	T cell lymphoma invasion and metastasis 2	24001
3642.48	0.692549	0.134459	5.15064	2.59596e-07	8.78568e-05	Tmem181a	ENSMUSG00000038141	transmembrane protein 181A	77106
1875.04	1.31017	0.172963	7.57487	3.59497e-14	3.34584e-11	Tmem181c-ps	NA	transmembrane protein 181C, pseudogene	100040525
5171.67	0.158432	0.0441314	3.59	0.000330684	0.0484674	Tmem183a	ENSMUSG00000042305	transmembrane protein 183A	57439
4855.97	0.500538	0.0688598	7.26894	3.62306e-13	2.80999e-10	Tmem242	ENSMUSG00000004945	transmembrane protein 242	70544
3853.47	0.5871	0.0561229	10.461	1.30501e-25	1.21457e-21	Tmem50b	ENSMUSG00000022964	transmembrane protein 50B	77975
115467	0.5362	0.104903	5.11137	3.19827e-07	0.000105462	Ttc3	ENSMUSG00000040785	tetratricopeptide repeat domain 3	22129
67663	0.790535	0.159552	4.95473	7.24319e-07	0.000214008	Tulp4	ENSMUSG00000034377	tubby like protein 4	68842
1126.81	0.609194	0.122266	4.98253	6.27589e-07	0.000188418	Usp16	ENSMUSG00000025616	ubiquitin specific peptidase 16	74112
64.6026	1.42169	0.334606	4.24885	2.14868e-05	0.00481873	Vil1	ENSMUSG00000026175	villin 1	22349
3387.63	0.65077	0.100729	6.46062	1.04277e-10	5.95714e-08	Vps26c	ENSMUSG00000022898	VPS26 endosomal protein sorting factor C	13185
5981.47	0.669908	0.081291	8.24087	1.70967e-16	2.65198e-13	Wrb	NA	NA	NA
1550.61	0.425725	0.0742627	5.73269	9.88504e-09	4.08889e-06	Zbtb21	ENSMUSG00000046962	zinc finger and BTB domain containing 21	114565
1895.04	0.656466	0.122076	5.3775	7.55256e-08	2.86905e-05	Zdhhc14	ENSMUSG00000034265	zinc finger, DHHC domain containing 14	224454
1213.83	0.521683	0.107395	4.85759	1.18821e-06	0.000325256	Zfhx4	ENSMUSG00000025255	zinc finger homeodomain 4	80892
1090.63	0.23425	0.0677891	3.45557	0.000549131	0.072493	Zfp141	ENSMUSG00000092416	zinc finger protein 141	434178
1961.41	0.479157	0.102788	4.6616	3.13768e-06	0.000789253	Zfp516	ENSMUSG00000058881	zinc finger protein 516	329003
1810.29	0.696227	0.145778	4.77594	1.78874e-06	0.000468951	Zfp605	ENSMUSG00000023284	zinc finger protein 605	675812
786.334	0.385198	0.077174	4.99129	5.99772e-07	0.000183019	Zranb3	ENSMUSG00000036086	zinc finger, RAN-binding domain containing 3	226409
139.271	-0.63258	0.183481	-3.44767	0.000565452	0.0731982	1700001O22Rik	ENSMUSG00000044320	RIKEN cDNA 1700001O22 gene	73598
40.1349	-2.2514	0.585771	-3.84349	0.000121299	0.0217102	6030426L16Rik	NA	RIKEN cDNA 6030426L16 gene	628850
100.677	-0.918288	0.223927	-4.10083	4.11666e-05	0.00856235	Apoc1	ENSMUSG00000040564	apolipoprotein C-I	11812
1315.35	-0.481169	0.130677	-3.68211	0.000231308	0.0361727	AW047730	NA	expressed sequence AW047730	99870
1928.48	-0.721507	0.214371	-3.36569	0.000763517	0.0935007	C030002A05Rik	NA	RIKEN cDNA C030002A05 gene	78456
1621.23	-0.428444	0.10978	-3.90276	9.51029e-05	0.0178057	C4b	ENSMUSG00000073418	complement component 4B (Chido blood group)	12268
1535.31	-0.312825	0.0905783	-3.45365	0.000553061	0.0724977	Cdk5r2	ENSMUSG00000090071	cyclin-dependent kinase 5, regulatory subunit 2 (p39)	12570
4933.33	-0.506182	0.0952448	-5.31453	1.06931e-07	3.98084e-05	Coq2	ENSMUSG00000029319	coenzyme Q2 4-hydroxybenzoate polyprenyltransferase	71883
562.864	-0.634711	0.131669	-4.82052	1.43187e-06	0.000386272	Dnah1	ENSMUSG00000019027	dynein, axonemal, heavy chain 1	110084
1120.65	-0.295217	0.0823956	-3.58293	0.000339766	0.0492195	Dtymk	ENSMUSG00000026281	deoxythymidylate kinase	21915
55.9088	-1.16669	0.293082	-3.98077	6.86924e-05	0.0131819	E2f2	ENSMUSG00000018983	E2F transcription factor 2	242705
145.691	-0.672074	0.167186	-4.01992	5.8218e-05	0.0114322	Emilin2	ENSMUSG00000024053	elastin microfibril interfacer 2	246707
107.798	-0.925745	0.239603	-3.86366	0.000111702	0.0203846	F630048H11Rik	NA	RIKEN cDNA F630048H11 gene	100038492
32.1209	-1.87995	0.457871	-4.10586	4.02806e-05	0.00852026	Gm4705	ENSMUSG00000093686	predicted gene 4705	100043876
183.331	-0.924141	0.225426	-4.09953	4.13996e-05	0.00856235	Gm5617	ENSMUSG00000042293	predicted gene 5617	434402
416.897	-0.640895	0.183263	-3.49713	0.000470289	0.0638975	Idua	ENSMUSG00000033540	iduronidase, alpha-L	15932
76.173	-0.938166	0.24242	-3.87	0.000108833	0.0200577	LOC115487357	NA	NA	NA
27.4949	-1.27112	0.347596	-3.65689	0.000255295	0.0389513	LOC115489711	NA	NA	NA
333.782	-0.511684	0.135762	-3.76898	0.000163915	0.027992	LOC115490341	NA	NA	NA
11173.1	-0.534071	0.144019	-3.70833	0.000208634	0.0340659	Lrba	ENSMUSG00000028080	LPS-responsive beige-like anchor	80877
1396.78	-0.287489	0.0833961	-3.44728	0.00056627	0.0731982	Mxd4	ENSMUSG00000037235	Max dimerization protein 4	17122
680.201	-0.900377	0.252072	-3.57191	0.000354392	0.0507435	Myl4	ENSMUSG00000061086	myosin, light polypeptide 4	17896
2007.85	-0.587694	0.154197	-3.81132	0.000138224	0.0245039	Naaa	ENSMUSG00000029413	N-acylethanolamine acid amidase	67111
79.3591	-3.37731	0.916871	-3.68351	0.000230041	0.0361727	Omp	ENSMUSG00000074006	olfactory marker protein	18378
851.816	-0.498049	0.146409	-3.40176	0.000669544	0.0842087	Pcdhga8	ENSMUSG00000103897	protocadherin gamma subfamily A, 8	93716
366.068	-0.568722	0.0932359	-6.09982	1.06187e-09	4.94143e-07	Pcdhgb1	ENSMUSG00000103037	protocadherin gamma subfamily B, 1	93699
1105.69	-0.452984	0.0805943	-5.62055	1.90356e-08	7.70279e-06	Pcdhgb6	ENSMUSG00000103088	protocadherin gamma subfamily B, 6	93703
211.197	-0.441653	0.12668	-3.48638	0.000489603	0.0660396	Rbl1	ENSMUSG00000027641	RB transcriptional corepressor like 1	19650
4354.6	-0.463267	0.129336	-3.5819	0.000341104	0.0492195	Rbm3	ENSMUSG00000031167	RNA binding motif (RNP1, RRM) protein 3	19652
588.182	-0.505668	0.135151	-3.7415	0.000182928	0.030402	Rfx5	ENSMUSG00000005774	regulatory factor X, 5 (influences HLA class II expression)	53970
167.683	-0.581609	0.164312	-3.53965	0.000400653	0.0569295	Tbxas1	ENSMUSG00000029925	thromboxane A synthase 1, platelet	21391
220.066	-0.840756	0.224317	-3.74807	0.000178202	0.0298834	Ucp2	ENSMUSG00000033685	uncoupling protein 2 (mitochondrial, proton carrier)	22228

## Sheet: DEGs_HS_TS-nt_vs_WT-nt
baseMean	log2FoldChange	lfcSE	stat	pvalue	padj	SYMBOL	ENSEMBL	GENENAME	ENTREZID
73.7128	0.768251	0.200429	3.83303	0.000126576	0.0157655	1700010I14Rik	ENSMUSG00000023873	RIKEN cDNA 1700010I14 gene	66931
273.256	0.829068	0.148663	5.57682	2.44954e-08	8.68361e-06	2810407A14Rik	NA	RIKEN cDNA 2810407A14 gene	100039901
1340.64	0.19642	0.0607123	3.23526	0.00121533	0.0802986	3830406C13Rik	ENSMUSG00000033111	RIKEN cDNA 3830406C13 gene	218734
47.2706	1.75556	0.521371	3.36721	0.000759328	0.0567492	4930467D21Rik	NA	RIKEN cDNA 4930467D21 gene	75814
246.585	0.828297	0.199958	4.14236	3.43755e-05	0.00551024	4932438H23Rik	ENSMUSG00000039851	RIKEN cDNA 4932438H23 gene	74387
520.232	1.10557	0.201225	5.49419	3.92511e-08	1.31555e-05	6530403H02Rik	NA	RIKEN cDNA 6530403H02 gene	320739
50.8863	1.05359	0.291871	3.60979	0.000306445	0.0297316	9530036O11Rik	ENSMUSG00000097726	RIKEN cDNA 9530036O11Rik	654796
601.518	0.496697	0.0944375	5.25953	1.44427e-07	4.43728e-05	A230045G11Rik	NA	RIKEN cDNA A230045G11 gene	624086
70.0288	1.61397	0.330213	4.88768	1.02034e-06	0.000264914	A730009L09Rik	NA	RIKEN cDNA A730009L09 gene	402727
2395.43	0.665381	0.13076	5.08857	3.60769e-07	0.000105562	Abca8a	ENSMUSG00000041828	ATP-binding cassette, sub-family A (ABC1), member 8a	217258
266.437	0.851144	0.251682	3.38183	0.000720051	0.0541772	Abhd14b	ENSMUSG00000042073	abhydrolase domain containing 14b	76491
2985.93	0.676019	0.152746	4.42577	9.60998e-06	0.00188458	Adamts1	ENSMUSG00000022893	a disintegrin-like and metallopeptidase (reprolysin type) with thrombospondin type 1 motif, 1	11504
191.808	0.846246	0.214258	3.94966	7.82622e-05	0.0106866	Adamts5	ENSMUSG00000022894	a disintegrin-like and metallopeptidase (reprolysin type) with thrombospondin type 1 motif, 5 (aggrecanase-2)	23794
293.093	0.746362	0.163477	4.56556	4.98161e-06	0.00114789	Angptl4	ENSMUSG00000002289	angiopoietin-like 4	57875
81565.9	0.510994	0.107757	4.74208	2.1153e-06	0.000506409	App	ENSMUSG00000022892	amyloid beta (A4) precursor protein	11820
6068.79	0.399081	0.110667	3.60615	0.000310773	0.0299023	Arid1b	ENSMUSG00000069729	AT rich interactive domain 1B (SWI-like)	239985
357.098	1.71358	0.453422	3.77921	0.000157328	0.0188323	Atp10d	ENSMUSG00000046808	ATPase, class V, type 10D	231287
7049.72	0.588774	0.0883044	6.66755	2.60111e-11	1.41026e-08	Atp5j	ENSMUSG00000022890	ATP synthase, H+ transporting, mitochondrial F0 complex, subunit F	11957
20777.9	0.644365	0.0899858	7.16074	8.02407e-13	5.2827e-10	Atp5o	ENSMUSG00000022956	ATP synthase, H+ transporting, mitochondrial F1 complex, O subunit	28080
792.785	0.578259	0.128171	4.51162	6.43329e-06	0.00136585	B230307C23Rik	ENSMUSG00000080717	RIKEN cDNA B230307C23 gene	245305
5010.35	0.468954	0.111936	4.18947	2.79602e-05	0.00477238	B3galt5	ENSMUSG00000074892	UDP-Gal:betaGlcNAc beta 1,3-galactosyltransferase, polypeptide 5	93961
578.46	0.781655	0.231092	3.38243	0.000718463	0.0541772	Bace2	ENSMUSG00000040605	beta-site APP-cleaving enzyme 2	56175
1554.74	0.609435	0.0638696	9.54186	1.4029e-21	4.31018e-18	Bach1	ENSMUSG00000025612	BTB and CNC homology 1, basic leucine zipper transcription factor 1	12013
269.446	1.01431	0.313468	3.23578	0.00121312	0.0802986	BC067074	NA	NA	NA
590.237	0.584463	0.138222	4.22845	2.35308e-05	0.00409213	Bche	ENSMUSG00000027792	butyrylcholinesterase	12038
34.6906	1.29794	0.379335	3.42163	0.000622471	0.0503274	BE949265	NA	cDNA sequence BE949265	768271
340.453	0.623185	0.179027	3.48095	0.000499636	0.0429357	Bfsp2	ENSMUSG00000032556	beaded filament structural protein 2, phakinin	107993
9125.96	0.742527	0.0732971	10.1304	4.05107e-24	1.49355e-20	Brwd1	ENSMUSG00000022914	bromodomain and WD repeat domain containing 1	93871
254.057	1.25444	0.339854	3.69111	0.000223276	0.0234078	Bst2	ENSMUSG00000046718	bone marrow stromal cell antigen 2	69550
907.474	0.667032	0.105386	6.32944	2.46045e-10	1.1339e-07	C2cd2	ENSMUSG00000045975	C2 calcium-dependent domain containing 2	207781
126.496	0.576548	0.173642	3.32032	0.000899156	0.0639963	C730002L08Rik	ENSMUSG00000114469	RIKEN cDNA C730002L08 gene	320155
192.704	0.624899	0.14746	4.23776	2.25763e-05	0.0040338	Cage1	ENSMUSG00000044566	cancer antigen 1	71213
108.774	1.26244	0.372308	3.39084	0.000696781	0.0536612	Capn6	ENSMUSG00000067276	calpain 6	12338
2532.4	0.26628	0.0792721	3.35906	0.000782083	0.0576677	Capza1	ENSMUSG00000070372	capping protein (actin filament) muscle Z-line, alpha 1	12340
821.928	0.723577	0.21277	3.40074	0.000672038	0.0527164	Car14	ENSMUSG00000038526	carbonic anhydrase 14	23831
3553.58	0.568159	0.0983726	5.77558	7.66876e-09	2.88502e-06	Cbr1	ENSMUSG00000051483	carbonyl reductase 1	12408
1235.34	0.922035	0.120764	7.63504	2.25748e-14	2.40716e-11	Cbr3	ENSMUSG00000022947	carbonyl reductase 3	109857
189.987	0.570136	0.17872	3.1901	0.00142223	0.0895681	Ccdc113	ENSMUSG00000036598	coiled-coil domain containing 113	244608
1454.31	0.24265	0.0751832	3.22745	0.00124897	0.0819341	Ccdc157	ENSMUSG00000051427	coiled-coil domain containing 157	216516
256.98	0.408385	0.128151	3.18674	0.00143887	0.0895681	Ccdc18	ENSMUSG00000056531	coiled-coil domain containing 18	73254
16611.3	0.642416	0.0775093	8.28825	1.14923e-16	1.92591e-13	Cct8	ENSMUSG00000025613	chaperonin containing Tcp1, subunit 8 (theta)	12469
795.828	0.249595	0.0760788	3.28074	0.00103536	0.0709733	Cdkl3	ENSMUSG00000020389	cyclin-dependent kinase-like 3	213084
2148.22	0.653498	0.0930143	7.02579	2.12866e-12	1.30799e-09	Cfap298	ENSMUSG00000022972	cilia and flagella associate protien 298	68001
269.917	0.87396	0.215244	4.06033	4.90036e-05	0.00734417	Cfap52	ENSMUSG00000020904	cilia and flagella associated protein 52	71860
32.4805	1.66055	0.487633	3.40533	0.000660847	0.0520601	Chaf1b	ENSMUSG00000022945	chromatin assembly factor 1, subunit B (p60)	110749
108.212	0.832056	0.223227	3.7274	0.000193466	0.0219782	Chia1	ENSMUSG00000062778	chitinase, acidic 1	81600
3595.42	0.188483	0.0549742	3.42857	0.000606773	0.0496565	Chordc1	ENSMUSG00000001774	cysteine and histidine-rich domain (CHORD)-containing, zinc-binding protein 1	66917
3118	1.76756	0.508884	3.4734	0.000513913	0.0435999	Clic6	ENSMUSG00000022949	chloride intracellular channel 6	209195
1069.9	0.340515	0.0919501	3.70326	0.00021285	0.0226802	Cln5	ENSMUSG00000022125	ceroid-lipofuscinosis, neuronal 5	211286
55.4569	1.55225	0.419944	3.69633	0.000218742	0.023174	Cpn1	ENSMUSG00000025196	carboxypeptidase N, polypeptide 1	93721
7238.57	0.181769	0.0504131	3.60559	0.000311448	0.0299023	Cpsf6	ENSMUSG00000055531	cleavage and polyadenylation specific factor 6	432508
5044.44	0.572375	0.0968355	5.9108	3.40455e-09	1.30749e-06	Cryzl1	ENSMUSG00000058240	crystallin, zeta (quinone reductase)-like 1	66609
8562.71	0.33359	0.101622	3.28266	0.00102832	0.0709733	Ctss	ENSMUSG00000038642	cathepsin S	13040
1937.95	0.314904	0.0988534	3.18557	0.00144471	0.0895681	Cyb5r1	ENSMUSG00000026456	cytochrome b5 reductase 1	72017
1676.48	0.4227	0.0752315	5.61865	1.92453e-08	6.95622e-06	Dlx6os1	ENSMUSG00000090063	distal-less homeobox 6, opposite strand 1	320038
1286.26	0.636616	0.0722316	8.81353	1.21263e-18	2.48374e-15	Dnajc28	ENSMUSG00000039763	DnaJ heat shock protein family (Hsp40) member C28	246738
727.968	0.544003	0.0890187	6.11111	9.89382e-10	4.05295e-07	Donson	ENSMUSG00000022960	downstream neighbor of SON	60364
3767.05	0.528603	0.117515	4.49817	6.85406e-06	0.00143577	Dop1b	ENSMUSG00000022946	DOP1 leucine zipper like protein B	70028
4153.37	0.504459	0.112903	4.46807	7.89277e-06	0.00163478	Dscam	ENSMUSG00000050272	DS cell adhesion molecule	13508
519.461	0.317659	0.0699541	4.54096	5.59986e-06	0.00124371	Dtx3l	ENSMUSG00000049502	deltex 3-like, E3 ubiquitin ligase	209200
258.465	0.610289	0.166746	3.66	0.00025222	0.0252686	Dynlt1a	ENSMUSG00000092074	dynein light chain Tctex-type 1A	100310872
174.399	0.652854	0.168938	3.86446	0.000111334	0.014154	Dynlt1f	ENSMUSG00000095677	dynein light chain Tctex-type 1F	100040531
6936.71	0.526694	0.084695	6.21872	5.01228e-10	2.12348e-07	Dyrk1a	ENSMUSG00000022897	dual-specificity tyrosine-(Y)-phosphorylation regulated kinase 1a	13548
4294.65	0.425768	0.120909	3.52139	0.000429287	0.0380455	Ets2	ENSMUSG00000022895	E26 avian leukemia oncogene 2, 3' domain	23872
6635.73	0.711056	0.0781215	9.10192	8.87506e-20	2.04503e-16	Ezr	ENSMUSG00000052397	ezrin	22350
348.404	0.620619	0.197287	3.14577	0.00165652	0.098504	Fam161a	ENSMUSG00000049811	family with sequence similarity 161, member A	73873
2929.44	0.313692	0.0777021	4.03711	5.41132e-05	0.00804453	Fam173a	NA	NA	NA
5949.44	0.274199	0.0814415	3.36682	0.000760392	0.0567492	Fdft1	ENSMUSG00000021273	farnesyl diphosphate farnesyl transferase 1	14137
1269.52	0.533462	0.130977	4.07295	4.64214e-05	0.00701419	Fgfr1op	NA	NA	NA
141.029	0.725396	0.226952	3.19625	0.00139225	0.0888055	Fndc1	ENSMUSG00000071984	fibronectin type III domain containing 1	68655
2489.12	0.517979	0.0608553	8.51165	1.71479e-17	3.16105e-14	Gabpa	ENSMUSG00000008976	GA repeat binding protein, alpha	14390
3515.71	0.524417	0.0873122	6.00623	1.89891e-09	7.44777e-07	Gart	ENSMUSG00000022962	phosphoribosylglycinamide formyltransferase	14450
116.452	1.76567	0.319851	5.52029	3.38446e-08	1.17715e-05	Gbp11	ENSMUSG00000092021	guanylate binding protein 11	634650
2503.36	0.509597	0.0998536	5.10345	3.33523e-07	9.91638e-05	Gm10698	NA	transmembrane emp24 domain trafficking protein 2 pseudogene	100862175
14.7456	1.71356	0.501958	3.41375	0.000640762	0.0510538	Gm15310	NA	developmental pluripotency associated 5 pseudogene	545178
284.354	0.477302	0.143124	3.33487	0.000853384	0.0619342	Gm1604a	ENSMUSG00000090069	predicted gene 1604A	100040822
91.1974	0.586564	0.167982	3.49183	0.000479718	0.041517	Gm1604b	ENSMUSG00000094083	predicted gene 1604b	381059
70.0886	0.694922	0.210017	3.30889	0.000936662	0.065761	Gm17518	NA	predicted gene, 17518	100503390
227.028	0.632356	0.163389	3.87024	0.000108728	0.0140161	Gm20939	ENSMUSG00000095193	predicted gene, 20939	100044193
442.605	0.491523	0.146633	3.35207	0.000802089	0.0586734	Gm2792	ENSMUSG00000116812	tubby like protein 4 pseudogene	100040471
696.024	0.546546	0.157243	3.47581	0.000509305	0.0434654	Gm2808	ENSMUSG00000116560	predicted gene 2808	100040500
57.1467	1.13424	0.284818	3.98235	6.82375e-05	0.00960222	Gm32918	NA	predicted gene, 32918	102635630
673.529	0.511672	0.133863	3.82235	0.000132186	0.0161372	Gm34567	ENSMUSG00000117254	predicted gene, 34567	102637865
577.68	0.494252	0.150266	3.28917	0.00100483	0.0696353	Gm36117	NA	predicted gene, 36117	102639918
37.4481	1.10003	0.339789	3.23739	0.00120629	0.0802771	Gm41679	NA	predicted gene, 41679	105246385
38.3218	3.06353	0.97253	3.15006	0.00163237	0.0973823	Gm6316	ENSMUSG00000078370	glyceraldehyde-3-phosphate dehydrogenase pseudogene	622339
4085.71	0.216092	0.0649872	3.32514	0.000883744	0.0631432	Gpld1	ENSMUSG00000021340	glycosylphosphatidylinositol specific phospholipase D1	14756
1466.77	0.512584	0.123286	4.15769	3.21488e-05	0.00529134	Grik1	ENSMUSG00000022935	glutamate receptor, ionotropic, kainate 1	14805
6476.55	0.327992	0.0823128	3.9847	6.75644e-05	0.00958064	Gsn	ENSMUSG00000026879	gelsolin	227753
4824.2	0.582842	0.0906595	6.42892	1.28516e-10	6.40288e-08	Gtf2h5	ENSMUSG00000034345	general transcription factor IIH, polypeptide 5	66467
2659.47	0.369804	0.11331	3.26365	0.00109987	0.0748154	H2ac19	ENSMUSG00000063954	H2A clustered histone 19	319192
725.682	0.429713	0.132018	3.25495	0.00113412	0.0763006	H2ac20	ENSMUSG00000068855	H2A clustered histone 20	319176
359.576	0.737124	0.168588	4.37235	1.22918e-05	0.00236029	Hacd4	ENSMUSG00000028497	3-hydroxyacyl-CoA dehydratase 4	66775
946.745	0.704536	0.087602	8.04247	8.80449e-16	1.35252e-12	Hlcs	ENSMUSG00000040820	holocarboxylase synthetase (biotin- [propriony-Coenzyme A-carboxylase (ATP-hydrolysing)] ligase)	110948
1077.26	0.692882	0.0925261	7.4885	6.96635e-14	5.83717e-11	Hmgcs2	ENSMUSG00000027875	3-hydroxy-3-methylglutaryl-Coenzyme A synthase 2	15360
4543.16	0.499728	0.0751345	6.65111	2.90892e-11	1.48953e-08	Hmgn1	ENSMUSG00000040681	high mobility group nucleosomal binding domain 1	15312
1100.71	0.560912	0.144109	3.89227	9.93111e-05	0.0131705	Htr3a	ENSMUSG00000032269	5-hydroxytryptamine (serotonin) receptor 3A	15561
63.2868	1.16017	0.326184	3.55679	0.000375421	0.0344304	Ifi44	ENSMUSG00000028037	interferon-induced protein 44	99899
3635.13	0.532325	0.07423	7.1713	7.42887e-13	5.07199e-10	Ifnar1	ENSMUSG00000022967	interferon (alpha and beta) receptor 1	15975
1621.04	0.727365	0.0969701	7.50092	6.33725e-14	5.83717e-11	Ifnar2	ENSMUSG00000022971	interferon (alpha and beta) receptor 2	15976
4571.63	0.703476	0.0655584	10.7305	7.31803e-27	6.74503e-23	Ifngr2	ENSMUSG00000022965	interferon gamma receptor 2	15980
122.273	1.0539	0.310396	3.39534	0.000685427	0.0533129	Igfn1	ENSMUSG00000051985	immunoglobulin-like and fibronectin type III domain containing 1	226438
863.167	0.821027	0.181994	4.51128	6.44367e-06	0.00136585	Il10rb	ENSMUSG00000022969	interleukin 10 receptor, beta	16155
1538.56	0.268261	0.0755119	3.55257	0.000381487	0.034642	Itga7	ENSMUSG00000025348	integrin alpha 7	16404
53.4015	0.838792	0.219179	3.82698	0.000129726	0.0159425	Itk	ENSMUSG00000020395	IL2 inducible T cell kinase	16428
10092.1	0.484723	0.0717449	6.7562	1.4166e-11	7.9132e-09	Itsn1	ENSMUSG00000022957	intersectin 1 (SH3 domain protein 1A)	16443
2626.86	0.691331	0.11463	6.031	1.62946e-09	6.5299e-07	Jam2	ENSMUSG00000053062	junction adhesion molecule 2	67374
6723.43	0.612773	0.155112	3.95053	7.79778e-05	0.0106866	Kcnj6	ENSMUSG00000043301	potassium inwardly-rectifying channel, subfamily J, member 6	16522
49.7302	0.924629	0.288441	3.20561	0.00134777	0.0862664	Lca5l	ENSMUSG00000045275	Leber congenital amaurosis 5-like	385668
224.674	0.811873	0.250101	3.24618	0.00116964	0.0784041	Lgals3	ENSMUSG00000050335	lectin, galactose binding, soluble 3	16854
63.8091	1.25799	0.395118	3.18382	0.00145345	0.0896083	LOC102635948	NA	NA	NA
59.6559	0.877072	0.275297	3.18591	0.00144298	0.0895681	LOC108167733	NA	NA	NA
321.052	0.891418	0.186841	4.771	1.83318e-06	0.000444642	LOC115486418	NA	NA	NA
51.5047	1.00883	0.238279	4.23381	2.29765e-05	0.0040338	LOC115486509	NA	NA	NA
268.697	0.512249	0.133259	3.84402	0.000121036	0.0152821	LOC115488807	NA	NA	NA
8638.8	0.179594	0.0493511	3.6391	0.000273593	0.0271151	Lonp2	ENSMUSG00000047866	lon peptidase 2, peroxisomal	66887
321.908	0.666175	0.204552	3.25675	0.00112696	0.0760967	Lrriq1	ENSMUSG00000019892	leucine-rich repeats and IQ motif containing 1	74978
6139.54	0.561965	0.103726	5.41776	6.03505e-08	1.91197e-05	Ltn1	ENSMUSG00000052299	listerin E3 ubiquitin protein ligase 1	78913
3848.29	0.54953	0.165635	3.31771	0.000907571	0.0643468	Ly6e	ENSMUSG00000022587	lymphocyte antigen 6 complex, locus E	17069
4290.74	0.185141	0.0589088	3.14285	0.00167314	0.0988547	Mapk3	ENSMUSG00000063065	mitogen-activated protein kinase 3	26417
77.1558	1.37362	0.321995	4.26596	1.99047e-05	0.0037063	Mfsd7a	ENSMUSG00000029490	major facilitator superfamily domain containing 7A	243197
379.372	1.00065	0.271357	3.68757	0.000226408	0.0234472	Mia	ENSMUSG00000089661	MIA SH3 domain containing	12587
581.328	0.520442	0.107299	4.8504	1.23215e-06	0.000311143	Mis18a	ENSMUSG00000022978	MIS18 kinetochore protein A	66578
3649.04	0.539617	0.0783243	6.88951	5.59835e-12	3.225e-09	Morc3	ENSMUSG00000039456	microrchidia 3	338467
9355.46	0.671212	0.0928039	7.23259	4.73884e-13	3.35984e-10	Mpc1	ENSMUSG00000023861	mitochondrial pyruvate carrier 1	55951
1803.92	0.735268	0.0976749	7.52771	5.16392e-14	5.01009e-11	Mpc1-ps	NA	mitochondrial pyruvate carrier 1, pseudogene	100041649
2603.28	0.552727	0.0870115	6.35234	2.12062e-10	1.02873e-07	Mrpl39	ENSMUSG00000022889	mitochondrial ribosomal protein L39	27393
4116.64	0.247222	0.0690863	3.57845	0.000345637	0.0320174	Mrps25	ENSMUSG00000014551	mitochondrial ribosomal protein S25	64658
1163.02	0.844132	0.112711	7.48934	6.92209e-14	5.83717e-11	Mrps6	ENSMUSG00000039680	mitochondrial ribosomal protein S6	121022
747.337	0.447721	0.141734	3.15888	0.00158376	0.0954088	Mtfr1	ENSMUSG00000027601	mitochondrial fission regulator 1	67472
40.4908	1.78481	0.474774	3.75928	0.000170405	0.0200357	Mx2	ENSMUSG00000023341	MX dynamin-like GTPase 2	17858
844.669	0.556507	0.107087	5.19678	2.02765e-07	6.1275e-05	N6amt1	ENSMUSG00000044442	N-6 adenine-specific DNA methyltransferase 1 (putative)	67768
662.79	0.314101	0.0971934	3.23171	0.00123051	0.0810115	Ndufaf6	ENSMUSG00000050323	NADH:ubiquinone oxidoreductase complex assembly factor 6	76947
40.0923	1.8096	0.566517	3.19426	0.00140191	0.089113	Neurog2	ENSMUSG00000027967	neurogenin 2	11924
59.0066	1.07979	0.308024	3.50553	0.000455692	0.0400011	Nnmt	ENSMUSG00000032271	nicotinamide N-methyltransferase	18113
377.485	0.693197	0.207676	3.33787	0.000844225	0.0615116	Npr1	ENSMUSG00000027931	natriuretic peptide receptor 1	18160
425.566	0.47219	0.12571	3.75618	0.000172528	0.020129	Nt5dc2	ENSMUSG00000071547	5'-nucleotidase domain containing 2	70021
1109.65	0.293125	0.0806166	3.63604	0.000276863	0.0272924	Olig2	ENSMUSG00000039830	oligodendrocyte transcription factor 2	50913
1942.34	0.389927	0.105148	3.70837	0.0002086	0.0224874	Ostf1	ENSMUSG00000024725	osteoclast stimulating factor 1	20409
1188.47	0.543128	0.113224	4.79694	1.61104e-06	0.000399914	Paxbp1	ENSMUSG00000022974	PAX3 and PAX7 binding protein 1	67367
2349.86	0.327867	0.0962365	3.40688	0.000657093	0.0519865	Pck2	ENSMUSG00000040618	phosphoenolpyruvate carboxykinase 2 (mitochondrial)	74551
537.663	0.635548	0.175281	3.62589	0.00028797	0.0282363	Pcolce2	ENSMUSG00000015354	procollagen C-endopeptidase enhancer 2	76477
4017.5	0.359223	0.114229	3.14475	0.00166228	0.0985286	Pde10a	ENSMUSG00000023868	phosphodiesterase 10A	23984
1859.21	0.608747	0.126956	4.79496	1.62708e-06	0.000399914	Pigp	ENSMUSG00000022940	phosphatidylinositol glycan anchor biosynthesis, class P	56176
82.7197	1.17997	0.317644	3.71477	0.000203389	0.022185	Plbd1	ENSMUSG00000030214	phospholipase B domain containing 1	66857
13411.5	0.250297	0.073914	3.38633	0.000708342	0.0541772	Plcl2	ENSMUSG00000038910	phospholipase C-like 2	224860
1460.72	0.354343	0.09525	3.72013	0.000199118	0.0220661	Plpp1	ENSMUSG00000021759	phospholipid phosphatase 1	19012
507.627	0.48417	0.15034	3.22051	0.00127963	0.0830587	Plscr2	ENSMUSG00000032372	phospholipid scramblase 2	18828
962.407	0.338047	0.106091	3.18637	0.00144069	0.0895681	Prdm15	ENSMUSG00000014039	PR domain containing 15	114604
976.18	0.514394	0.0772682	6.65726	2.78983e-11	1.46936e-08	Psmg1	ENSMUSG00000022913	proteasome (prosome, macropain) assembly chaperone 1	56088
3664.92	0.37016	0.0984749	3.75893	0.000170641	0.0200357	R3hcc1l	ENSMUSG00000025184	R3H domain and coiled-coil containing 1 like	52013
170.484	0.548694	0.159898	3.43153	0.000600179	0.049613	Rab38	ENSMUSG00000030559	RAB38, member RAS oncogene family	72433
4336.76	0.550254	0.0694208	7.92635	2.25684e-15	3.2002e-12	Rcan1	ENSMUSG00000022951	regulator of calcineurin 1	54720
3307.88	0.211201	0.0561416	3.76193	0.000168609	0.0200357	Retreg1	ENSMUSG00000022270	reticulophagy regulator 1	66270
4064.7	0.359607	0.10629	3.38325	0.000716327	0.0541772	Rgs12	ENSMUSG00000029101	regulator of G-protein signaling 12	71729
262.959	1.75854	0.222256	7.91221	2.52852e-15	3.32934e-12	Ripk4	ENSMUSG00000005251	receptor-interacting serine-threonine kinase 4	72388
2690.09	0.806362	0.127505	6.32418	2.54587e-10	1.14465e-07	Rnaset2a	ENSMUSG00000095687	ribonuclease T2A	100037283
2123.75	0.798189	0.128389	6.21697	5.06852e-10	2.12348e-07	Rnaset2b	ENSMUSG00000094724	ribonuclease T2B	68195
274.987	0.58502	0.141992	4.1201	3.78715e-05	0.00601831	Rorc	ENSMUSG00000028150	RAR-related orphan receptor gamma	19885
23017.9	0.752234	0.189549	3.96855	7.23116e-05	0.0100984	Rps3a1	ENSMUSG00000028081	ribosomal protein S3A1	20091
4090.9	0.530211	0.108985	4.86499	1.14465e-06	0.000293061	Rps6ka2	ENSMUSG00000023809	ribosomal protein S6 kinase, polypeptide 2	20112
1677.54	0.652354	0.0699616	9.32446	1.11549e-20	2.93756e-17	Rsph3a	ENSMUSG00000073471	radial spoke 3A homolog (Chlamydomonas)	66832
1190.64	0.572578	0.105734	5.41527	6.11947e-08	1.91197e-05	Rsph3b	ENSMUSG00000023806	radial spoke 3B homolog (Chlamydomonas)	100037282
656.394	0.593813	0.0935684	6.3463	2.20561e-10	1.04252e-07	Rwdd2b	ENSMUSG00000041079	RWD domain containing 2B	53858
1267.36	0.497234	0.108293	4.59157	4.39922e-06	0.00102652	S100a10	ENSMUSG00000041959	S100 calcium binding protein A10 (calpactin)	20194
463.315	0.620403	0.166303	3.73055	0.000191064	0.0218763	Samd9l	ENSMUSG00000047735	sterile alpha motif domain containing 9-like	209086
75.02	1.15559	0.344587	3.35354	0.000797856	0.0585963	Sbspon	ENSMUSG00000032719	somatomedin B and thrombospondin, type 1 domain containing	226866
3924.13	0.452761	0.0828609	5.46411	4.65223e-08	1.50455e-05	Scaf8	ENSMUSG00000046201	SR-related CTD-associated factor 8	106583
1302.83	0.853842	0.208645	4.09231	4.27092e-05	0.00661598	Sec24d	ENSMUSG00000039234	Sec24 related gene family, member D (S, cerevisiae)	69608
34.5972	2.08876	0.489127	4.27039	1.95134e-05	0.00367051	Selenov	ENSMUSG00000046750	selenoprotein V	280621
1314.73	0.554102	0.0974275	5.68733	1.29043e-08	4.75757e-06	Serac1	ENSMUSG00000015659	serine active site containing 1	321007
276.852	0.449295	0.125504	3.57991	0.000343708	0.0320174	Setd4	ENSMUSG00000022948	SET domain containing 4	224440
1829.05	0.544578	0.108952	4.99833	5.78304e-07	0.000159111	Sft2d1	ENSMUSG00000073468	SFT2 domain containing 1	106489
3186.61	0.269681	0.0832971	3.23758	0.00120549	0.0802771	Sgcb	ENSMUSG00000029156	sarcoglycan, beta (dystrophin-associated glycoprotein)	24051
2503.62	0.443512	0.127433	3.48034	0.000500769	0.0429357	Slc12a4	ENSMUSG00000017765	solute carrier family 12, member 4	20498
1718.9	0.251787	0.0699566	3.59918	0.000319221	0.0304897	Slc15a4	ENSMUSG00000029416	solute carrier family 15, member 4	100561
451.226	0.853932	0.261444	3.26621	0.00108997	0.0744167	Slc16a6	ENSMUSG00000041920	solute carrier family 16 (monocarboxylic acid transporters), member 6	104681
672.852	0.402593	0.116607	3.45255	0.000555315	0.0465061	Slc22a5	ENSMUSG00000018900	solute carrier family 22 (organic cation transporter), member 5	20520
1427.88	0.315192	0.0815199	3.86645	0.000110431	0.0141367	Slc25a20	ENSMUSG00000032602	solute carrier family 25 (mitochondrial carnitine/acylcarnitine translocase), member 20	57279
410.574	0.414218	0.130654	3.17036	0.00152251	0.09244	Slc27a3	ENSMUSG00000027932	solute carrier family 27 (fatty acid transporter), member 3	26568
198.875	1.05347	0.310747	3.39011	0.000698637	0.0536612	Slc39a4	ENSMUSG00000063354	solute carrier family 39 (zinc transporter), member 4	72027
4593.52	0.759471	0.167008	4.5475	5.42857e-06	0.00122037	Slc5a3	ENSMUSG00000089774	solute carrier family 5 (inositol transporters), member 3	53881
664.837	0.644044	0.144261	4.46444	8.02802e-06	0.00164432	Smim11	ENSMUSG00000051989	small integral membrane protein 11	68936
76.0429	0.812438	0.231305	3.51241	0.000444069	0.0391673	Smim5	ENSMUSG00000048442	small integral membrane protein 5	66528
580.531	0.463572	0.124417	3.72597	0.000194566	0.0219782	Snhg4	ENSMUSG00000117869	small nucleolar RNA host gene 4	100503380
1428.02	0.610408	0.0820027	7.44375	9.78675e-14	7.51704e-11	Snx9	ENSMUSG00000002365	sorting nexin 9	66616
12936.7	0.589748	0.0835843	7.05573	1.71699e-12	1.09141e-09	Sod1	ENSMUSG00000022982	superoxide dismutase 1, soluble	20655
2716.19	0.640288	0.189191	3.38434	0.000713488	0.0541772	Sowahc	ENSMUSG00000098188	sosondowah ankyrin repeat domain family member C	268301
3554.27	0.207745	0.0637552	3.25848	0.00112009	0.0759111	Sqle	ENSMUSG00000022351	squalene epoxidase	20775
19696.7	0.535336	0.137949	3.88068	0.000104167	0.0136185	Synj1	ENSMUSG00000022973	synaptojanin 1	104015
6604.12	0.60355	0.110297	5.47205	4.44869e-08	1.46441e-05	Synj2	ENSMUSG00000023805	synaptojanin 2	20975
20.6515	2.13512	0.512147	4.16896	3.05995e-05	0.00517497	Sytl3	ENSMUSG00000041831	synaptotagmin-like 3	83672
553.394	0.673859	0.143349	4.70084	2.59096e-06	0.000612331	Tagap	ENSMUSG00000033450	T cell activation Rho GTPase activating protein	72536
1998.53	0.599609	0.0775585	7.73106	1.06653e-14	1.22877e-11	Tagap1	ENSMUSG00000052031	T cell activation GTPase activating protein 1	380608
31855.9	0.241575	0.0763712	3.16317	0.00156063	0.0943233	Tcf20	ENSMUSG00000041852	transcription factor 20	21411
407.635	0.555051	0.111566	4.9751	6.52153e-07	0.000174229	Tfb1m	ENSMUSG00000036983	transcription factor B1, mitochondrial	224481
1456	0.38678	0.101865	3.79698	0.000146468	0.017647	Them4	ENSMUSG00000028145	thioesterase superfamily member 4	75778
2957.7	0.41786	0.0985317	4.24087	2.22656e-05	0.00402395	Tiam2	ENSMUSG00000023800	T cell lymphoma invasion and metastasis 2	24001
2048.72	0.246309	0.0764346	3.22248	0.00127087	0.0827818	Tmed5	ENSMUSG00000063406	transmembrane p24 trafficking protein 5	73130
812.443	0.422903	0.108849	3.88522	0.000102238	0.0134619	Tmem159	ENSMUSG00000030917	transmembrane protein 159	233806
232.04	0.374706	0.112504	3.33059	0.000866614	0.0626477	Tmem179b	ENSMUSG00000118346	transmembrane protein 179B	67706
3414.51	0.569195	0.114066	4.99005	6.03628e-07	0.000163636	Tmem181a	ENSMUSG00000038141	transmembrane protein 181A	77106
1511.33	1.31325	0.172121	7.62984	2.35048e-14	2.40716e-11	Tmem181c-ps	NA	transmembrane protein 181C, pseudogene	100040525
4459.51	0.593685	0.108057	5.49419	3.92498e-08	1.31555e-05	Tmem242	ENSMUSG00000004945	transmembrane protein 242	70544
2909.01	0.2216	0.0506528	4.37489	1.21496e-05	0.00235753	Tmem41b	ENSMUSG00000047554	transmembrane protein 41B	233724
4851.85	0.749689	0.0735549	10.1922	2.14782e-24	9.99818e-21	Tmem50b	ENSMUSG00000022964	transmembrane protein 50B	77975
592.116	0.53782	0.163937	3.28065	0.00103568	0.0709733	Tor3a	ENSMUSG00000060519	torsin family 3, member A	30935
603.238	0.749375	0.152232	4.9226	8.54032e-07	0.000224903	Trim59	ENSMUSG00000034317	tripartite motif-containing 59	66949
104766	0.571298	0.0485452	11.7684	5.68039e-32	1.04712e-27	Ttc3	ENSMUSG00000040785	tetratricopeptide repeat domain 3	22129
205.555	0.720799	0.193655	3.72207	0.000197595	0.0220661	Ttf2	ENSMUSG00000033222	transcription termination factor, RNA polymerase II	74044
561.452	0.754134	0.181906	4.14573	3.38736e-05	0.00547743	Tuba8	ENSMUSG00000030137	tubulin, alpha 8	53857
313.906	0.603815	0.163735	3.68777	0.000226231	0.0234472	Tuft1	ENSMUSG00000005968	tuftelin 1	22156
62756.8	0.883453	0.113144	7.80819	5.80142e-15	7.12956e-12	Tulp4	ENSMUSG00000034377	tubby like protein 4	68842
117.936	0.930625	0.242469	3.83812	0.000123979	0.0155472	Ucma	ENSMUSG00000026668	upper zone of growth plate and cartilage matrix associated	68527
1446.72	0.395729	0.124836	3.16999	0.00152445	0.09244	Ugdh	ENSMUSG00000029201	UDP-glucose dehydrogenase	22235
1267.77	0.481167	0.131152	3.66877	0.000243721	0.0246854	Urb1	ENSMUSG00000039929	URB1 ribosome biogenesis 1 homolog (S, cerevisiae)	207932
1070.69	0.468848	0.114546	4.09309	4.25656e-05	0.00661598	Usp16	ENSMUSG00000025616	ubiquitin specific peptidase 16	74112
3836.86	0.625604	0.0836534	7.47853	7.51614e-14	6.02402e-11	Vps26c	ENSMUSG00000022898	VPS26 endosomal protein sorting factor C	13185
6972.69	0.673854	0.0661208	10.1913	2.16951e-24	9.99818e-21	Wrb	NA	NA	NA
1779.34	0.295521	0.0854826	3.45709	0.000546046	0.0459626	Zbtb21	ENSMUSG00000046962	zinc finger and BTB domain containing 21	114565
2412.28	0.567892	0.113063	5.02278	5.09299e-07	0.000142249	Zdhhc14	ENSMUSG00000034265	zinc finger, DHHC domain containing 14	224454
1624.29	0.317615	0.0778161	4.08161	4.47254e-05	0.00681378	Zfp367	ENSMUSG00000044934	zinc finger protein 367	238673
2439.18	0.574716	0.0820784	7.00204	2.52267e-12	1.50009e-09	Zfp516	ENSMUSG00000058881	zinc finger protein 516	329003
1789.82	0.493198	0.132856	3.71228	0.000205398	0.0222724	Zfp605	ENSMUSG00000023284	zinc finger protein 605	675812
17850.6	0.1784	0.0452784	3.94007	8.14586e-05	0.0110412	Zfp644	ENSMUSG00000049606	zinc finger protein 644	52397
56.8045	0.771614	0.23304	3.31109	0.000929344	0.065638	Zpld1	ENSMUSG00000064310	zona pellucida like domain containing 1	239852
100.443	-0.815948	0.240303	-3.39549	0.000685053	0.0533129	1700001O22Rik	ENSMUSG00000044320	RIKEN cDNA 1700001O22 gene	73598
12.9529	-3.04049	0.886602	-3.42937	0.000604984	0.0496565	2410018L13Rik	ENSMUSG00000073164	RIKEN cDNA 2410018L13 gene	69732
64.6539	-0.779036	0.231916	-3.35914	0.000781867	0.0576677	4831440E17Rik	NA	RIKEN cDNA 4831440E17 gene	320965
234.287	-0.582223	0.156313	-3.72472	0.000195531	0.0219782	Acan	ENSMUSG00000030607	aggrecan	11595
802.51	-0.490831	0.134342	-3.65359	0.0002586	0.0257677	Adamts3	ENSMUSG00000043635	a disintegrin-like and metallopeptidase (reprolysin type) with thrombospondin type 1 motif, 3	330119
555.926	-0.596925	0.160682	-3.71495	0.000203241	0.022185	Alpk1	ENSMUSG00000028028	alpha-kinase 1	71481
1292.9	-0.276998	0.0710726	-3.8974	9.72319e-05	0.0129882	Arpin	ENSMUSG00000039043	actin-related protein 2/3 complex inhibitor	70420
196.051	-0.547465	0.136019	-4.02492	5.69938e-05	0.00833829	Btbd8	ENSMUSG00000111375	BTB (POZ) domain containing 8	100503185
1326.36	-0.395453	0.0982509	-4.02493	5.69922e-05	0.00833829	Cbs	ENSMUSG00000024039	cystathionine beta-synthase	12411
1436.32	-0.323898	0.102697	-3.15393	0.00161089	0.0967271	Ccdc9	ENSMUSG00000041375	coiled-coil domain containing 9	243846
815.357	-0.445061	0.127081	-3.5022	0.000461436	0.0403133	Cebpd	ENSMUSG00000071637	CCAAT/enhancer binding protein (C/EBP), delta	12609
60594.3	-0.21936	0.0587548	-3.73348	0.000188853	0.0217582	Clu	ENSMUSG00000022037	clusterin	12759
5147.57	-0.529611	0.117399	-4.5112	6.4462e-06	0.00136585	Coq2	ENSMUSG00000029319	coenzyme Q2 4-hydroxybenzoate polyprenyltransferase	71883
3188.5	-0.528222	0.119076	-4.43601	9.1642e-06	0.00183623	Coro1c	ENSMUSG00000004530	coronin, actin binding protein 1C	23790
246.42	-0.705651	0.185439	-3.80529	0.000141637	0.0171773	Dach1	ENSMUSG00000055639	dachshund family transcription factor 1	13134
2462.44	-0.51143	0.138566	-3.69087	0.000223487	0.0234078	Dbp	ENSMUSG00000059824	D site albumin promoter binding protein	13170
1135.23	-0.324815	0.0935389	-3.47251	0.000515611	0.0435999	Deaf1	ENSMUSG00000058886	DEAF1, transcription factor	54006
2059.01	-0.381695	0.106658	-3.57869	0.000345322	0.0320174	Dipk2a	ENSMUSG00000045414	divergent protein kinase domain 2A	68861
683.036	-0.500068	0.146284	-3.41847	0.000629741	0.0506928	Dnah1	ENSMUSG00000019027	dynein, axonemal, heavy chain 1	110084
713.077	-0.523992	0.125998	-4.15872	3.20033e-05	0.00529134	Doc2a	ENSMUSG00000052301	double C2, alpha	13446
1173.25	-0.322953	0.0877046	-3.68228	0.000231155	0.0236729	Epha10	ENSMUSG00000028876	Eph receptor A10	230735
9248.44	-0.435899	0.102933	-4.23477	2.28788e-05	0.0040338	Epha7	ENSMUSG00000028289	Eph receptor A7	13841
585.387	-0.436384	0.129872	-3.36011	0.000779104	0.0576677	Fam50a	ENSMUSG00000001962	family with sequence similarity 50, member A	108160
1018.3	-0.279052	0.0845333	-3.30109	0.000963099	0.0669954	Fastkd5	ENSMUSG00000079043	FAST kinase domains 5	380601
551.104	-0.34629	0.0821097	-4.21741	2.47126e-05	0.0042575	Fbl	ENSMUSG00000046865	fibrillarin	14113
5481.93	-0.26718	0.0739523	-3.61287	0.000302823	0.0295356	Gak	ENSMUSG00000062234	cyclin G associated kinase	231580
340.478	-0.405306	0.129146	-3.13835	0.00169901	0.0994274	Gatc	ENSMUSG00000029536	glutamyl-tRNA(Gln) amidotransferase, subunit C	384281
3231.92	-0.193589	0.0489713	-3.9531	7.71444e-05	0.0106866	Gclc	ENSMUSG00000032350	glutamate-cysteine ligase, catalytic subunit	14629
258.594	-0.430903	0.134942	-3.19325	0.0014068	0.0891164	Gdf10	ENSMUSG00000021943	growth differentiation factor 10	14560
908.365	-0.760027	0.121682	-6.24603	4.21021e-10	1.84788e-07	Glt1d1	ENSMUSG00000049971	glycosyltransferase 1 domain containing 1	319804
148.147	-0.520661	0.156492	-3.32709	0.000877578	0.0629466	Gm15446	ENSMUSG00000090015	predicted gene 15446	100642166
47.6438	-1.06701	0.301425	-3.53987	0.000400324	0.0359979	Gm16938	NA	predicted gene, 16938	330599
233.911	-0.640231	0.186124	-3.4398	0.000582148	0.0483393	Gm17202	NA	predicted gene 17202	102636836
196.154	-0.598539	0.134851	-4.43852	9.0579e-06	0.00183487	Gm2061	ENSMUSG00000097615	predicted gene 2061	100039138
127.437	-0.881891	0.199115	-4.42905	9.46486e-06	0.00187608	Gm36855	NA	predicted gene, 36855	102640899
3963.6	-0.316588	0.0917256	-3.45147	0.000557549	0.0465061	Gon4l	ENSMUSG00000054199	gon-4-like (C,elegans)	76022
1089.61	-0.322198	0.102581	-3.1409	0.00168432	0.0991973	Gstm7	ENSMUSG00000004035	glutathione S-transferase, mu 7	68312
4771.57	-0.520435	0.163324	-3.18652	0.00143994	0.0895681	Hba-a2	ENSMUSG00000069917	hemoglobin alpha, adult chain 2	110257
104.225	-0.810168	0.251371	-3.223	0.00126857	0.0827818	Hfm1	ENSMUSG00000043410	HFM1, ATP-dependent DNA helicase homolog	330149
1100.45	-0.390256	0.114344	-3.41299	0.000642534	0.0510538	Hsd17b11	ENSMUSG00000029311	hydroxysteroid (17-beta) dehydrogenase 11	114664
209.508	-0.558006	0.175476	-3.17995	0.001473	0.09021	Isoc2b	ENSMUSG00000052605	isochorismatase domain containing 2b	67441
46622.1	-0.290119	0.0806767	-3.59608	0.000323053	0.0306967	Kalrn	ENSMUSG00000061751	kalirin, RhoGEF kinase	545156
688.984	-0.490291	0.119791	-4.09288	4.26049e-05	0.00661598	Kcnab3	ENSMUSG00000018470	potassium voltage-gated channel, shaker-related subfamily, beta member 3	16499
4893.87	-0.261886	0.0766502	-3.41663	0.000634004	0.0508141	Kcnh3	ENSMUSG00000037579	potassium voltage-gated channel, subfamily H (eag-related), member 3	16512
2964.09	-0.189244	0.0526508	-3.59432	0.000325242	0.0307462	Kifc3	ENSMUSG00000031788	kinesin family member C3	16582
2703.39	-0.679671	0.175563	-3.87137	0.000108225	0.0140161	Lct	ENSMUSG00000026354	lactase	226413
129.277	-0.793639	0.214104	-3.70679	0.000209904	0.0224963	Lgr6	ENSMUSG00000042793	leucine-rich repeat-containing G protein-coupled receptor 6	329252
123.972	-0.732915	0.183862	-3.98622	6.71341e-05	0.00958064	LOC102632463	NA	NA	NA
9401.28	-0.482807	0.106109	-4.5501	5.36207e-06	0.0012203	Lrba	ENSMUSG00000028080	LPS-responsive beige-like anchor	80877
4019.29	-0.36919	0.1045	-3.53292	0.000410993	0.0367778	Marcksl1	ENSMUSG00000047945	MARCKS-like 1	17357
6520.45	-0.316366	0.0950247	-3.32931	0.000870628	0.062692	Med13l	ENSMUSG00000018076	mediator complex subunit 13-like	76199
363.102	-0.354119	0.111635	-3.17212	0.00151332	0.0923724	Mfsd3	ENSMUSG00000019080	major facilitator superfamily domain containing 3	69572
1758.7	-0.407051	0.103648	-3.92724	8.59275e-05	0.011562	Mfsd4a	ENSMUSG00000059149	major facilitator superfamily domain containing 4A	213006
1464.87	-0.287188	0.0892536	-3.21766	0.0012924	0.0833008	Mxd4	ENSMUSG00000037235	Max dimerization protein 4	17122
3186.47	-0.629978	0.124756	-5.04967	4.42568e-07	0.000127473	Naaa	ENSMUSG00000029413	N-acylethanolamine acid amidase	67111
1209.9	-0.412578	0.0972156	-4.24395	2.19622e-05	0.00400843	Net1	ENSMUSG00000021215	neuroepithelial cell transforming gene 1	56349
3640.71	-0.348499	0.109422	-3.18492	0.00144794	0.0895681	Neurod2	ENSMUSG00000038255	neurogenic differentiation 2	18013
1554.79	-0.270405	0.073574	-3.67528	0.000237592	0.0241976	Parn	ENSMUSG00000022685	poly(A)-specific ribonuclease (deadenylation nuclease)	74108
832.522	-0.460477	0.101501	-4.53667	5.71489e-06	0.00125415	Particl	ENSMUSG00000108591	promoter of Mat2a antisense radiation induced circulating long non-coding RNA	78108
185.71	-0.785718	0.22489	-3.49379	0.000476218	0.0414085	Pcdhb2	ENSMUSG00000051599	protocadherin beta 2	93873
292.397	-0.712307	0.186074	-3.82809	0.000129143	0.0159425	Pcdhb4	ENSMUSG00000045689	protocadherin beta 4	93875
1149.17	-0.564274	0.130167	-4.335	1.45762e-05	0.00277008	Pcdhga11	ENSMUSG00000102742	protocadherin gamma subfamily A, 11	93723
980.111	-0.679769	0.166279	-4.08811	4.34896e-05	0.00668072	Pcdhga8	ENSMUSG00000103897	protocadherin gamma subfamily A, 8	93716
3248.49	-0.249392	0.0667434	-3.73659	0.000186536	0.0216264	Pik3r3	ENSMUSG00000028698	phosphoinositide-3-kinase regulatory subunit 3	18710
1974.57	-0.239463	0.0762717	-3.13961	0.00169174	0.0993172	Pim3	ENSMUSG00000035828	proviral integration site 3	223775
2502.72	-0.291342	0.06992	-4.16679	3.08925e-05	0.00517702	Pkd2	ENSMUSG00000034462	polycystin 2, transient receptor potential cation channel	18764
634.538	-0.375869	0.106677	-3.52343	0.000426001	0.0379367	Plcxd1	ENSMUSG00000064247	phosphatidylinositol-specific phospholipase C, X domain containing 1	403178
985.652	-0.330187	0.0929406	-3.55267	0.000381347	0.034642	Pmp22	ENSMUSG00000018217	peripheral myelin protein 22	18858
1288.31	-0.260624	0.0650821	-4.00455	6.21364e-05	0.00894861	Psmd9	ENSMUSG00000029440	proteasome (prosome, macropain) 26S subunit, non-ATPase, 9	67151
4294.17	-0.511796	0.138949	-3.68334	0.000230202	0.0236729	Rbm3	ENSMUSG00000031167	RNA binding motif (RNP1, RRM) protein 3	19652
620.385	-0.734475	0.0991772	-7.40569	1.30471e-13	9.62039e-11	Rfx5	ENSMUSG00000005774	regulatory factor X, 5 (influences HLA class II expression)	53970
1506.32	-0.27375	0.0827434	-3.30843	0.00093822	0.065761	Rhbdl3	ENSMUSG00000017692	rhomboid like 3	246104
406.15	-0.308516	0.0869139	-3.54968	0.000385704	0.0348533	Rsad1	ENSMUSG00000039096	radical S-adenosyl methionine domain containing 1	237926
933.326	-0.508156	0.14841	-3.42401	0.000617051	0.0501089	Scn4b	ENSMUSG00000046480	sodium channel, type IV, beta	399548
1014.37	-0.367954	0.108445	-3.393	0.000691329	0.053546	Sdad1	ENSMUSG00000029415	SDA1 domain containing 1	231452
3989.29	-0.242485	0.0651992	-3.71914	0.000199904	0.0220661	Sephs2	ENSMUSG00000049091	selenophosphate synthetase 2	20768
1222.14	-0.252744	0.0802317	-3.15018	0.00163173	0.0973823	Shfl	ENSMUSG00000038884	shiftless antiviral inhibitor of ribosomal frameshifting	319278
197.771	-0.454671	0.142855	-3.18274	0.00145888	0.0896435	Sox12	ENSMUSG00000051817	SRY (sex determining region Y)-box 12	20667
968.265	-0.986984	0.195631	-5.04513	4.53217e-07	0.000128532	Syt2	ENSMUSG00000026452	synaptotagmin II	20980
420.905	-0.719085	0.196149	-3.66602	0.00024635	0.0248154	Thbs4	ENSMUSG00000021702	thrombospondin 4	21828
4856.93	-0.245514	0.0612808	-4.00638	6.1657e-05	0.00894861	Tle1	ENSMUSG00000008305	transducin-like enhancer of split 1	21885
2962.71	-0.308679	0.074437	-4.14685	3.37078e-05	0.00547743	Tmem271	NA	NA	NA
655.679	-0.251786	0.0734568	-3.42767	0.000608787	0.0496565	Wars2	ENSMUSG00000004233	tryptophanyl tRNA synthetase 2 (mitochondrial)	70560
2187.68	-0.494533	0.153818	-3.21506	0.00130417	0.0837666	Wfs1	ENSMUSG00000039474	wolframin ER transmembrane glycoprotein	22393
519.099	-0.283938	0.0790746	-3.59077	0.000329708	0.0310094	Xpa	ENSMUSG00000028329	xeroderma pigmentosum, complementation group A	22590
1243.16	-0.231605	0.0700738	-3.30516	0.000949234	0.066281	Zbtb1	ENSMUSG00000033454	zinc finger and BTB domain containing 1	268564
2950.62	-0.201764	0.0474675	-4.25057	2.13227e-05	0.00393062	Zfp146	ENSMUSG00000037029	zinc finger protein 146	26465
521.375	-2.07831	0.582473	-3.56808	0.00035961	0.0331453	Zfp33b	NA	zinc finger protein 33B	69623
853.58	-0.273355	0.0849096	-3.21937	0.00128475	0.0830983	Zscan21	ENSMUSG00000037017	zinc finger and SCAN domain containing 21	22697

## Sheet: DEGs_orthologs_CX_TSnt_vs_WTnt
Gene_ID_MM	Gene_name_MM	Chromosome_scaffold_MM	Gene_ID_HSA	Gene_name_HSA	Chromosome_scaffold_HSA	Gene_type
ENSMUSG00000058240	Cryzl1	16	ENSG00000205758	CRYZL1	21	protein_coding
ENSMUSG00000022898	Vps26c	16	ENSG00000157538	VPS26C	21	protein_coding
ENSMUSG00000053414	Hunk	16	ENSG00000142149	HUNK	21	protein_coding
ENSMUSG00000052299	Ltn1	16	ENSG00000198862	LTN1	21	protein_coding
ENSMUSG00000039763	Dnajc28	16	ENSG00000177692	DNAJC28	21	protein_coding
ENSMUSG00000027641	Rbl1	2	ENSG00000080839	RBL1	20	protein_coding
ENSMUSG00000022947	Cbr3	16	ENSG00000159231	CBR3	21	protein_coding
ENSMUSG00000022889	Mrpl39	16	ENSG00000154719	MRPL39	21	protein_coding
ENSMUSG00000025616	Usp16	16	ENSG00000156256	USP16	21	protein_coding
ENSMUSG00000022972	Cfap298	16	ENSG00000159079	CFAP298	21	protein_coding
ENSMUSG00000022972	Cfap298	16	ENSG00000265590	CFAP298-TCP10L	21	protein_coding
ENSMUSG00000043301	Kcnj6	16	ENSG00000157542	KCNJ6	21	protein_coding
ENSMUSG00000022892	App	16	ENSG00000142192	APP	21	protein_coding
ENSMUSG00000037235	Mxd4	5	ENSG00000123933	MXD4	4	protein_coding
ENSMUSG00000022973	Synj1	16	ENSG00000159082	SYNJ1	21	protein_coding
ENSMUSG00000058881	Zfp516	18	ENSG00000101493	ZNF516	18	protein_coding
ENSMUSG00000022978	Mis18a	16	ENSG00000159055	MIS18A	21	protein_coding
ENSMUSG00000089774	Slc5a3	16	ENSG00000198743	SLC5A3	21	protein_coding
ENSMUSG00000022948	Setd4	16	ENSG00000185917	SETD4	21	protein_coding
ENSMUSG00000022965	Ifngr2	16	ENSG00000159128	IFNGR2	21	protein_coding
ENSMUSG00000022897	Dyrk1a	16	ENSG00000157540	DYRK1A	21	protein_coding
ENSMUSG00000025612	Bach1	16	ENSG00000156273	BACH1	21	protein_coding
ENSMUSG00000053062	Jam2	16	ENSG00000154721	JAM2	21	protein_coding
ENSMUSG00000022956	Atp5o	16	ENSG00000241837	ATP5PO	21	protein_coding
ENSMUSG00000022956	Atp5o	16	ENSG00000249209		21	protein_coding
ENSMUSG00000031167	Rbm3	X	ENSG00000102317	RBM3	X	protein_coding
ENSMUSG00000045975	C2cd2	16	ENSG00000157617	C2CD2	21	protein_coding
ENSMUSG00000022957	Itsn1	16	ENSG00000205726	ITSN1	21	protein_coding
ENSMUSG00000037759	Ptger2	14	ENSG00000125384	PTGER2	14	protein_coding
ENSMUSG00000022961	Son	16	ENSG00000159140	SON	21	protein_coding
ENSMUSG00000050272	Dscam	16	ENSG00000171587	DSCAM	21	protein_coding
ENSMUSG00000025613	Cct8	16	ENSG00000156261	CCT8	21	protein_coding
ENSMUSG00000051483	Cbr1	16	ENSG00000159228	CBR1	21	protein_coding
ENSMUSG00000005251	Ripk4	16	ENSG00000183421	RIPK4	21	protein_coding
ENSMUSG00000014039	Prdm15	16	ENSG00000141956	PRDM15	21	protein_coding
ENSMUSG00000033540	Idua	5	ENSG00000127415	IDUA	4	protein_coding
ENSMUSG00000022914	Brwd1	16	ENSG00000185658	BRWD1	21	protein_coding
ENSMUSG00000024558	Mapk4	18	ENSG00000141639	MAPK4	18	protein_coding
ENSMUSG00000022895	Ets2	16	ENSG00000157557	ETS2	21	protein_coding
ENSMUSG00000022913	Psmg1	16	ENSG00000183527	PSMG1	21	protein_coding
ENSMUSG00000116933	Atp5o	16	ENSG00000159147	DONSON	21	protein_coding
ENSMUSG00000044442	N6amt1	16	ENSG00000156239	N6AMT1	21	protein_coding
ENSMUSG00000040785	Ttc3	16	ENSG00000182670	TTC3	21	protein_coding
ENSMUSG00000022962	Gart	16	ENSG00000159131	GART	21	protein_coding
ENSMUSG00000041079	Rwdd2b	16	ENSG00000156253	RWDD2B	21	protein_coding
ENSMUSG00000046962	Zbtb21	16	ENSG00000173276	ZBTB21	21	protein_coding
ENSMUSG00000022964	Tmem50b	16	ENSG00000142188	TMEM50B	21	protein_coding
ENSMUSG00000022960	Donson	16	ENSG00000159147	DONSON	21	protein_coding
ENSMUSG00000008976	Gabpa	16	ENSG00000154727	GABPA	21	protein_coding
ENSMUSG00000039680	Mrps6	16	ENSG00000243927	MRPS6	21	protein_coding
ENSMUSG00000022969	Il10rb	16	ENSG00000249624		21	protein_coding
ENSMUSG00000022969	Il10rb	16	ENSG00000243646	IL10RB	21	protein_coding
ENSMUSG00000074892	B3galt5	16	ENSG00000183778	B3GALT5	21	protein_coding
ENSMUSG00000053111	Fank1	7	ENSG00000203780	FANK1	10	protein_coding
ENSMUSG00000022890	Atp5j	16	ENSG00000154723	ATP5PF	21	protein_coding
ENSMUSG00000028081	Rps3a1	3	ENSG00000145425	RPS3A	4	protein_coding
ENSMUSG00000021091	Serpina3n	12	ENSG00000196136	SERPINA3	14	protein_coding
ENSMUSG00000022982	Sod1	16	ENSG00000142168	SOD1	21	protein_coding
ENSMUSG00000035109	Shc4	2	ENSG00000185634	SHC4	15	protein_coding
ENSMUSG00000022971	Ifnar2	16	ENSG00000159110	IFNAR2	21	protein_coding
ENSMUSG00000022967	Ifnar1	16	ENSG00000142166	IFNAR1	21	protein_coding
ENSMUSG00000022951	Rcan1	16	ENSG00000159200	RCAN1	21	protein_coding
ENSMUSG00000044320	1700001O22Rik	2	ENSG00000179058	C9orf50	9	protein_coding
ENSMUSG00000024515	Smad4	18	ENSG00000141646	SMAD4	18	protein_coding
ENSMUSG00000028080	Lrba	3	ENSG00000198589	LRBA	4	protein_coding
ENSMUSG00000024053	Emilin2	17	ENSG00000132205	EMILIN2	18	protein_coding
ENSMUSG00000079055	Slc8a3	12	ENSG00000100678	SLC8A3	14	protein_coding
ENSMUSG00000053914	Kdm4d	9	ENSG00000186280	KDM4D	11	protein_coding
ENSMUSG00000039234	Sec24d	3	ENSG00000150961	SEC24D	4	protein_coding
ENSMUSG00000002489	Tiam1	16	ENSG00000156299	TIAM1	21	protein_coding
ENSMUSG00000040820	Hlcs	16	ENSG00000159267	HLCS	21	protein_coding
ENSMUSG00000046201	Scaf8	17	ENSG00000213079	SCAF8	6	protein_coding
ENSMUSG00000033450	Tagap	17	ENSG00000164691	TAGAP	6	protein_coding
ENSMUSG00000061086	Myl4	11	ENSG00000198336	MYL4	17	protein_coding
ENSMUSG00000042293	Gm5617	9	ENSG00000180425	C11orf71	11	protein_coding
ENSMUSG00000023861	Mpc1	17	ENSG00000060762	MPC1	6	protein_coding
ENSMUSG00000025776	Crispld1	1	ENSG00000121005	CRISPLD1	8	protein_coding
ENSMUSG00000026281	Dtymk	1	ENSG00000168393	DTYMK	2	protein_coding
ENSMUSG00000034377	Tulp4	17	ENSG00000130338	TULP4	6	protein_coding
ENSMUSG00000069729	Arid1b	17	ENSG00000049618	ARID1B	6	protein_coding
ENSMUSG00000036086	Zranb3	1	ENSG00000121988	ZRANB3	2	protein_coding
ENSMUSG00000023806	Rsph3b	17	ENSG00000130363	RSPH3	6	protein_coding
ENSMUSG00000029413	Naaa	5	ENSG00000138744	NAAA	4	protein_coding
ENSMUSG00000029925	Tbxas1	6	ENSG00000059377	TBXAS1	7	protein_coding
ENSMUSG00000039887	Alg14	3	ENSG00000172339	ALG14	1	protein_coding
ENSMUSG00000023805	Synj2	17	ENSG00000078269	SYNJ2	6	protein_coding
ENSMUSG00000031109	Enox2	X	ENSG00000165675	ENOX2	X	protein_coding
ENSMUSG00000028174	Rpe65	3	ENSG00000116745	RPE65	1	protein_coding
ENSMUSG00000004221	Ikbkg	X	ENSG00000269335	IKBKG	X	protein_coding
ENSMUSG00000049047	Armcx3	X	ENSG00000102401	ARMCX3	X	protein_coding
ENSMUSG00000002365	Snx9	17	ENSG00000130340	SNX9	6	protein_coding
ENSMUSG00000095677	Dynlt1f	17	ENSG00000146425	DYNLT1	6	protein_coding
ENSMUSG00000073468	Sft2d1	17	ENSG00000198818	SFT2D1	6	protein_coding
ENSMUSG00000052031	Tagap1	17	ENSG00000164691	TAGAP	6	protein_coding
ENSMUSG00000004945	Tmem242	17	ENSG00000215712	TMEM242	6	protein_coding
ENSMUSG00000023809	Rps6ka2	17	ENSG00000071242	RPS6KA2	6	protein_coding
ENSMUSG00000025255	Zfhx4	3	ENSG00000091656	ZFHX4	8	protein_coding
ENSMUSG00000034265	Zdhhc14	17	ENSG00000175048	ZDHHC14	6	protein_coding
ENSMUSG00000029319	Coq2	5	ENSG00000173085	COQ2	4	protein_coding
ENSMUSG00000073471	Rsph3a	17	ENSG00000130363	RSPH3	6	protein_coding
ENSMUSG00000073418	C4b	17	ENSG00000244731	C4A	6	protein_coding
ENSMUSG00000073418	C4b	17	ENSG00000224389	C4B	6	protein_coding
ENSMUSG00000036983	Tfb1m	17	ENSG00000029639	TFB1M	6	protein_coding
ENSMUSG00000023800	Tiam2	17	ENSG00000146426	TIAM2	6	protein_coding
ENSMUSG00000074006	Omp	7	ENSG00000254550	OMP	11	protein_coding
ENSMUSG00000070372	Capza1	3	ENSG00000116489	CAPZA1	1	protein_coding
ENSMUSG00000015659	Serac1	17	ENSG00000122335	SERAC1	6	protein_coding
ENSMUSG00000044968	Napepld	5	ENSG00000161048	NAPEPLD	7	protein_coding
ENSMUSG00000016200	Syt14	1	ENSG00000143469	SYT14	1	protein_coding
ENSMUSG00000103897	Pcdhga8	18	ENSG00000253767	PCDHGA8	5	protein_coding
ENSMUSG00000090071	Cdk5r2	1	ENSG00000171450	CDK5R2	2	protein_coding
ENSMUSG00000026175	Vil1	1	ENSG00000127831	VIL1	2	protein_coding
ENSMUSG00000027875	Hmgcs2	3	ENSG00000134240	HMGCS2	1	protein_coding
ENSMUSG00000038141	Tmem181a	17	ENSG00000146433	TMEM181	6	protein_coding
ENSMUSG00000018983	E2f2	4	ENSG00000007968	E2F2	1	protein_coding
ENSMUSG00000092021	Gbp11	5	ENSG00000183347	GBP6	1	protein_coding
ENSMUSG00000019027	Dnah1	14	ENSG00000114841	DNAH1	3	protein_coding
ENSMUSG00000094724	Rnaset2b	17	ENSG00000249141		6	protein_coding
ENSMUSG00000094724	Rnaset2b	17	ENSG00000026297	RNASET2	6	protein_coding
ENSMUSG00000040564	Apoc1	7	ENSG00000130208	APOC1	19	protein_coding
ENSMUSG00000023284	Zfp605	5	ENSG00000196458	ZNF605	12	protein_coding
ENSMUSG00000036568	Bicral	17	ENSG00000112624	BICRAL	6	protein_coding
ENSMUSG00000095687	Rnaset2a	17	ENSG00000249141		6	protein_coding
ENSMUSG00000095687	Rnaset2a	17	ENSG00000026297	RNASET2	6	protein_coding
ENSMUSG00000034345	Gtf2h5	17	ENSG00000272047	GTF2H5	6	protein_coding
ENSMUSG00000026098	Pms1	1	ENSG00000064933	PMS1	2	protein_coding
ENSMUSG00000038642	Ctss	3	ENSG00000163131	CTSS	1	protein_coding
ENSMUSG00000042305	Tmem183a	1	ENSG00000163444	TMEM183A	1	protein_coding
ENSMUSG00000052397	Ezr	17	ENSG00000092820	EZR	6	protein_coding
ENSMUSG00000103088	Pcdhgb6	18	ENSG00000253305	PCDHGB6	5	protein_coding
ENSMUSG00000005774	Rfx5	3	ENSG00000143390	RFX5	1	protein_coding
ENSMUSG00000103037	Pcdhgb1	18	ENSG00000254221	PCDHGB1	5	protein_coding

## Sheet: DEGs_orthologs_HS_TSnt_vs_WTnt
Gene_ID_MM	Gene_name_MM	Chromosome_scaffold_MM	Gene_ID_HSA	Gene_name_HSA	Chromosome_scaffold_HSA	Gene_type
ENSMUSG00000116933	Atp5o	16	ENSG00000159147	DONSON	21	protein_coding
ENSMUSG00000022913	Psmg1	16	ENSG00000183527	PSMG1	21	protein_coding
ENSMUSG00000040785	Ttc3	16	ENSG00000182670	TTC3	21	protein_coding
ENSMUSG00000044442	N6amt1	16	ENSG00000156239	N6AMT1	21	protein_coding
ENSMUSG00000022914	Brwd1	16	ENSG00000185658	BRWD1	21	protein_coding
ENSMUSG00000022895	Ets2	16	ENSG00000157557	ETS2	21	protein_coding
ENSMUSG00000022949	Clic6	16	ENSG00000159212	CLIC6	21	protein_coding
ENSMUSG00000014039	Prdm15	16	ENSG00000141956	PRDM15	21	protein_coding
ENSMUSG00000005251	Ripk4	16	ENSG00000183421	RIPK4	21	protein_coding
ENSMUSG00000008976	Gabpa	16	ENSG00000154727	GABPA	21	protein_coding
ENSMUSG00000022960	Donson	16	ENSG00000159147	DONSON	21	protein_coding
ENSMUSG00000040605	Bace2	16	ENSG00000182240	BACE2	21	protein_coding
ENSMUSG00000039680	Mrps6	16	ENSG00000243927	MRPS6	21	protein_coding
ENSMUSG00000039851	4932438H23Rik	16	ENSG00000205929	C21orf62	21	protein_coding
ENSMUSG00000022964	Tmem50b	16	ENSG00000142188	TMEM50B	21	protein_coding
ENSMUSG00000022945	Chaf1b	16	ENSG00000159259	CHAF1B	21	protein_coding
ENSMUSG00000022962	Gart	16	ENSG00000159131	GART	21	protein_coding
ENSMUSG00000046962	Zbtb21	16	ENSG00000173276	ZBTB21	21	protein_coding
ENSMUSG00000041079	Rwdd2b	16	ENSG00000156253	RWDD2B	21	protein_coding
ENSMUSG00000026668	Ucma	2	ENSG00000165623	UCMA	10	protein_coding
ENSMUSG00000022973	Synj1	16	ENSG00000159082	SYNJ1	21	protein_coding
ENSMUSG00000037235	Mxd4	5	ENSG00000123933	MXD4	4	protein_coding
ENSMUSG00000022978	Mis18a	16	ENSG00000159055	MIS18A	21	protein_coding
ENSMUSG00000058881	Zfp516	18	ENSG00000101493	ZNF516	18	protein_coding
ENSMUSG00000039929	Urb1	16	ENSG00000142207	URB1	21	protein_coding
ENSMUSG00000022974	Paxbp1	16	ENSG00000159086	PAXBP1	21	protein_coding
ENSMUSG00000022892	App	16	ENSG00000142192	APP	21	protein_coding
ENSMUSG00000022889	Mrpl39	16	ENSG00000154719	MRPL39	21	protein_coding
ENSMUSG00000022947	Cbr3	16	ENSG00000159231	CBR3	21	protein_coding
ENSMUSG00000022894	Adamts5	16	ENSG00000154736	ADAMTS5	21	protein_coding
ENSMUSG00000043301	Kcnj6	16	ENSG00000157542	KCNJ6	21	protein_coding
ENSMUSG00000022972	Cfap298	16	ENSG00000159079	CFAP298	21	protein_coding
ENSMUSG00000022972	Cfap298	16	ENSG00000265590	CFAP298-TCP10L	21	protein_coding
ENSMUSG00000025616	Usp16	16	ENSG00000156256	USP16	21	protein_coding
ENSMUSG00000022893	Adamts1	16	ENSG00000154734	ADAMTS1	21	protein_coding
ENSMUSG00000039763	Dnajc28	16	ENSG00000177692	DNAJC28	21	protein_coding
ENSMUSG00000052299	Ltn1	16	ENSG00000198862	LTN1	21	protein_coding
ENSMUSG00000035828	Pim3	15	ENSG00000198355	PIM3	22	protein_coding
ENSMUSG00000022898	Vps26c	16	ENSG00000157538	VPS26C	21	protein_coding
ENSMUSG00000058240	Cryzl1	16	ENSG00000205758	CRYZL1	21	protein_coding
ENSMUSG00000024039	Cbs	17	ENSG00000160200	CBS	21	protein_coding
ENSMUSG00000050272	Dscam	16	ENSG00000171587	DSCAM	21	protein_coding
ENSMUSG00000055639	Dach1	14	ENSG00000276644	DACH1	13	protein_coding
ENSMUSG00000051483	Cbr1	16	ENSG00000159228	CBR1	21	protein_coding
ENSMUSG00000025613	Cct8	16	ENSG00000156261	CCT8	21	protein_coding
ENSMUSG00000039456	Morc3	16	ENSG00000159256	MORC3	21	protein_coding
ENSMUSG00000045975	C2cd2	16	ENSG00000157617	C2CD2	21	protein_coding
ENSMUSG00000031167	Rbm3	X	ENSG00000102317	RBM3	X	protein_coding
ENSMUSG00000022957	Itsn1	16	ENSG00000205726	ITSN1	21	protein_coding
ENSMUSG00000025612	Bach1	16	ENSG00000156273	BACH1	21	protein_coding
ENSMUSG00000022965	Ifngr2	16	ENSG00000159128	IFNGR2	21	protein_coding
ENSMUSG00000022897	Dyrk1a	16	ENSG00000157540	DYRK1A	21	protein_coding
ENSMUSG00000022956	Atp5o	16	ENSG00000241837	ATP5PO	21	protein_coding
ENSMUSG00000022956	Atp5o	16	ENSG00000249209		21	protein_coding
ENSMUSG00000053062	Jam2	16	ENSG00000154721	JAM2	21	protein_coding
ENSMUSG00000022948	Setd4	16	ENSG00000185917	SETD4	21	protein_coding
ENSMUSG00000051989	Smim11	16	ENSG00000205670	SMIM11A	21	protein_coding
ENSMUSG00000089774	Slc5a3	16	ENSG00000198743	SLC5A3	21	protein_coding
ENSMUSG00000022940	Pigp	16	ENSG00000185808	PIGP	21	protein_coding
ENSMUSG00000074892	B3galt5	16	ENSG00000183778	B3GALT5	21	protein_coding
ENSMUSG00000029415	Sdad1	5	ENSG00000198301	SDAD1	4	protein_coding
ENSMUSG00000025196	Cpn1	19	ENSG00000120054	CPN1	10	protein_coding
ENSMUSG00000030559	Rab38	7	ENSG00000123892	RAB38	11	protein_coding
ENSMUSG00000022969	Il10rb	16	ENSG00000249624		21	protein_coding
ENSMUSG00000022969	Il10rb	16	ENSG00000243646	IL10RB	21	protein_coding
ENSMUSG00000044934	Zfp367	13	ENSG00000165244	ZNF367	9	protein_coding
ENSMUSG00000022946	Dop1b	16	ENSG00000142197	DOP1B	21	protein_coding
ENSMUSG00000030137	Tuba8	6	ENSG00000183785	TUBA8	22	protein_coding
ENSMUSG00000022890	Atp5j	16	ENSG00000154723	ATP5PF	21	protein_coding
ENSMUSG00000028081	Rps3a1	3	ENSG00000145425	RPS3A	4	protein_coding
ENSMUSG00000022982	Sod1	16	ENSG00000142168	SOD1	21	protein_coding
ENSMUSG00000067276	Capn6	X	ENSG00000077274	CAPN6	X	protein_coding
ENSMUSG00000024039	Cbs	17	ENSG00000274276	CBSL	21	protein_coding
ENSMUSG00000047735	Samd9l	6	ENSG00000177409	SAMD9L	7	protein_coding
ENSMUSG00000039830	Olig2	16	ENSG00000205927	OLIG2	21	protein_coding
ENSMUSG00000044566	Cage1	13	ENSG00000164304	CAGE1	6	protein_coding
ENSMUSG00000028329	Xpa	4	ENSG00000136936	XPA	9	protein_coding
ENSMUSG00000051989	Smim11	16	ENSG00000273590	SMIM11B	21	protein_coding
ENSMUSG00000045275	Lca5l	16	ENSG00000157578	LCA5L	21	protein_coding
ENSMUSG00000023341	Mx2	16	ENSG00000157601	MX1	21	protein_coding
ENSMUSG00000038255	Neurod2	11	ENSG00000171532	NEUROD2	17	protein_coding
ENSMUSG00000044320	1700001O22Rik	2	ENSG00000179058	C9orf50	9	protein_coding
ENSMUSG00000051817	Sox12	2	ENSG00000177732	SOX12	20	protein_coding
ENSMUSG00000043635	Adamts3	5	ENSG00000156140	ADAMTS3	4	protein_coding
ENSMUSG00000022935	Grik1	16	ENSG00000171189	GRIK1	21	protein_coding
ENSMUSG00000040618	Pck2	14	ENSG00000100889	PCK2	14	protein_coding
ENSMUSG00000022967	Ifnar1	16	ENSG00000142166	IFNAR1	21	protein_coding
ENSMUSG00000022951	Rcan1	16	ENSG00000159200	RCAN1	21	protein_coding
ENSMUSG00000022971	Ifnar2	16	ENSG00000159110	IFNAR2	21	protein_coding
ENSMUSG00000028080	Lrba	3	ENSG00000198589	LRBA	4	protein_coding
ENSMUSG00000022037	Clu	14	ENSG00000120885	CLU	8	protein_coding
ENSMUSG00000032350	Gclc	9	ENSG00000001084	GCLC	6	protein_coding
ENSMUSG00000017692	Rhbdl3	11	ENSG00000141314	RHBDL3	17	protein_coding
ENSMUSG00000008305	Tle1	4	ENSG00000196781	TLE1	9	protein_coding
ENSMUSG00000039234	Sec24d	3	ENSG00000150961	SEC24D	4	protein_coding
ENSMUSG00000021943	Gdf10	14	ENSG00000266524	GDF10	10	protein_coding
ENSMUSG00000064247	Plcxd1	5	ENSG00000182378	PLCXD1	X	protein_coding
ENSMUSG00000040820	Hlcs	16	ENSG00000159267	HLCS	21	protein_coding
ENSMUSG00000046808	Atp10d	5	ENSG00000145246	ATP10D	4	protein_coding
ENSMUSG00000001962	Fam50a	X	ENSG00000071859	FAM50A	X	protein_coding
ENSMUSG00000024725	Ostf1	19	ENSG00000134996	OSTF1	9	protein_coding
ENSMUSG00000052031	Tagap1	17	ENSG00000164691	TAGAP	6	protein_coding
ENSMUSG00000029201	Ugdh	5	ENSG00000109814	UGDH	4	protein_coding
ENSMUSG00000027792	Bche	3	ENSG00000114200	BCHE	3	protein_coding
ENSMUSG00000049971	Glt1d1	5	ENSG00000151948	GLT1D1	12	protein_coding
ENSMUSG00000071547	Nt5dc2	14	ENSG00000168268	NT5DC2	3	protein_coding
ENSMUSG00000017765	Slc12a4	8	ENSG00000124067	SLC12A4	16	protein_coding
ENSMUSG00000079043	Fastkd5	2	ENSG00000215251	FASTKD5	20	protein_coding
ENSMUSG00000004945	Tmem242	17	ENSG00000215712	TMEM242	6	protein_coding
ENSMUSG00000023809	Rps6ka2	17	ENSG00000071242	RPS6KA2	6	protein_coding
ENSMUSG00000049811	Fam161a	11	ENSG00000170264	FAM161A	2	protein_coding
ENSMUSG00000028497	Hacd4	4	ENSG00000188921	HACD4	9	protein_coding
ENSMUSG00000026879	Gsn	2	ENSG00000148180	GSN	9	protein_coding
ENSMUSG00000001774	Chordc1	9	ENSG00000110172	CHORDC1	11	protein_coding
ENSMUSG00000020389	Cdkl3	11	ENSG00000006837	CDKL3	5	protein_coding
ENSMUSG00000034265	Zdhhc14	17	ENSG00000175048	ZDHHC14	6	protein_coding
ENSMUSG00000022351	Sqle	15	ENSG00000104549	SQLE	8	protein_coding
ENSMUSG00000073471	Rsph3a	17	ENSG00000130363	RSPH3	6	protein_coding
ENSMUSG00000029319	Coq2	5	ENSG00000173085	COQ2	4	protein_coding
ENSMUSG00000092074	Dynlt1a	17	ENSG00000146425	DYNLT1	6	protein_coding
ENSMUSG00000036983	Tfb1m	17	ENSG00000029639	TFB1M	6	protein_coding
ENSMUSG00000063065	Mapk3	7	ENSG00000102882	MAPK3	16	protein_coding
ENSMUSG00000052301	Doc2a	7	ENSG00000149927	DOC2A	16	protein_coding
ENSMUSG00000019892	Lrriq1	10	ENSG00000133640	LRRIQ1	12	protein_coding
ENSMUSG00000027601	Mtfr1	3	ENSG00000066855	MTFR1	8	protein_coding
ENSMUSG00000063354	Slc39a4	15	ENSG00000147804	SLC39A4	8	protein_coding
ENSMUSG00000021759	Plpp1	13	ENSG00000067113	PLPP1	5	protein_coding
ENSMUSG00000118346	Tmem179b	19	ENSG00000185475	TMEM179B	11	protein_coding
ENSMUSG00000041852	Tcf20	15	ENSG00000100207	TCF20	22	protein_coding
ENSMUSG00000029440	Psmd9	5	ENSG00000110801	PSMD9	12	protein_coding
ENSMUSG00000029440	Psmd9	5	ENSG00000256950		12	protein_coding
ENSMUSG00000023805	Synj2	17	ENSG00000078269	SYNJ2	6	protein_coding
ENSMUSG00000021340	Gpld1	13	ENSG00000112293	GPLD1	6	protein_coding
ENSMUSG00000089661	Mia	7	ENSG00000268975	MIA-RAB4B	19	protein_coding
ENSMUSG00000089661	Mia	7	ENSG00000261857	MIA	19	protein_coding
ENSMUSG00000050335	Lgals3	14	ENSG00000131981	LGALS3	14	protein_coding
ENSMUSG00000029536	Gatc	5	ENSG00000257218	GATC	12	protein_coding
ENSMUSG00000029311	Hsd17b11	5	ENSG00000198189	HSD17B11	4	protein_coding
ENSMUSG00000034462	Pkd2	5	ENSG00000118762	PKD2	4	protein_coding
ENSMUSG00000032719	Sbspon	1	ENSG00000164764	SBSPON	8	protein_coding
ENSMUSG00000039043	Arpin	7	ENSG00000250021	ARPIN-AP3S2	15	protein_coding
ENSMUSG00000039043	Arpin	7	ENSG00000242498	ARPIN	15	protein_coding
ENSMUSG00000073468	Sft2d1	17	ENSG00000198818	SFT2D1	6	protein_coding
ENSMUSG00000002365	Snx9	17	ENSG00000130340	SNX9	6	protein_coding
ENSMUSG00000095677	Dynlt1f	17	ENSG00000146425	DYNLT1	6	protein_coding
ENSMUSG00000051427	Ccdc157	11	ENSG00000187860	CCDC157	22	protein_coding
ENSMUSG00000046480	Scn4b	9	ENSG00000177098	SCN4B	11	protein_coding
ENSMUSG00000021273	Fdft1	14	ENSG00000079459	FDFT1	8	protein_coding
ENSMUSG00000029490	Mfsd7a	5	ENSG00000169026	SLC49A3	4	protein_coding
ENSMUSG00000038910	Plcl2	17	ENSG00000154822	PLCL2	3	protein_coding
ENSMUSG00000034377	Tulp4	17	ENSG00000130338	TULP4	6	protein_coding
ENSMUSG00000069729	Arid1b	17	ENSG00000049618	ARID1B	6	protein_coding
ENSMUSG00000037579	Kcnh3	15	ENSG00000135519	KCNH3	12	protein_coding
ENSMUSG00000032556	Bfsp2	9	ENSG00000170819	BFSP2	3	protein_coding
ENSMUSG00000055531	Cpsf6	10	ENSG00000111605	CPSF6	12	protein_coding
ENSMUSG00000069917	Hba-a2	11	ENSG00000188536	HBA2	16	protein_coding
ENSMUSG00000069917	Hba-a2	11	ENSG00000206172	HBA1	16	protein_coding
ENSMUSG00000023806	Rsph3b	17	ENSG00000130363	RSPH3	6	protein_coding
ENSMUSG00000029413	Naaa	5	ENSG00000138744	NAAA	4	protein_coding
ENSMUSG00000021215	Net1	13	ENSG00000173848	NET1	10	protein_coding
ENSMUSG00000071984	Fndc1	17	ENSG00000164694	FNDC1	6	protein_coding
ENSMUSG00000022685	Parn	16	ENSG00000140694	PARN	16	protein_coding
ENSMUSG00000032271	Nnmt	9	ENSG00000166741	NNMT	11	protein_coding
ENSMUSG00000025184	R3hcc1l	19	ENSG00000166024	R3HCC1L	10	protein_coding
ENSMUSG00000023873	1700010I14Rik	17	ENSG00000112539	C6orf118	6	protein_coding
ENSMUSG00000021702	Thbs4	13	ENSG00000113296	THBS4	5	protein_coding
ENSMUSG00000022125	Cln5	14	ENSG00000102805	CLN5	13	protein_coding
ENSMUSG00000022125	Cln5	14	ENSG00000283208		13	protein_coding
ENSMUSG00000039096	Rsad1	11	ENSG00000136444	RSAD1	17	protein_coding
ENSMUSG00000022587	Ly6e	15	ENSG00000160932	LY6E	8	protein_coding
ENSMUSG00000033450	Tagap	17	ENSG00000164691	TAGAP	6	protein_coding
ENSMUSG00000046201	Scaf8	17	ENSG00000213079	SCAF8	6	protein_coding
ENSMUSG00000028028	Alpk1	3	ENSG00000073331	ALPK1	4	protein_coding
ENSMUSG00000029416	Slc15a4	5	ENSG00000139370	SLC15A4	12	protein_coding
ENSMUSG00000029156	Sgcb	5	ENSG00000163069	SGCB	4	protein_coding
ENSMUSG00000047866	Lonp2	8	ENSG00000102910	LONP2	16	protein_coding
ENSMUSG00000033454	Zbtb1	12	ENSG00000126804	ZBTB1	14	protein_coding
ENSMUSG00000071637	Cebpd	16	ENSG00000221869	CEBPD	8	protein_coding
ENSMUSG00000041375	Ccdc9	7	ENSG00000105321	CCDC9	19	protein_coding
ENSMUSG00000023861	Mpc1	17	ENSG00000060762	MPC1	6	protein_coding
ENSMUSG00000014551	Mrps25	6	ENSG00000131368	MRPS25	3	protein_coding
ENSMUSG00000098188	Sowahc	10	ENSG00000198142	SOWAHC	2	protein_coding
ENSMUSG00000050323	Ndufaf6	4	ENSG00000156170	NDUFAF6	8	protein_coding
ENSMUSG00000028876	Epha10	4	ENSG00000183317	EPHA10	1	protein_coding
ENSMUSG00000031788	Kifc3	8	ENSG00000140859	KIFC3	16	protein_coding
ENSMUSG00000039474	Wfs1	5	ENSG00000109501	WFS1	4	protein_coding
ENSMUSG00000049502	Dtx3l	16	ENSG00000163840	DTX3L	3	protein_coding
ENSMUSG00000032269	Htr3a	9	ENSG00000166736	HTR3A	11	protein_coding
ENSMUSG00000038642	Ctss	3	ENSG00000163131	CTSS	1	protein_coding
ENSMUSG00000060519	Tor3a	1	ENSG00000186283	TOR3A	1	protein_coding
ENSMUSG00000052397	Ezr	17	ENSG00000092820	EZR	6	protein_coding
ENSMUSG00000022270	Retreg1	15	ENSG00000154153	RETREG1	5	protein_coding
ENSMUSG00000033222	Ttf2	3	ENSG00000116830	TTF2	1	protein_coding
ENSMUSG00000043410	Hfm1	5	ENSG00000162669	HFM1	1	protein_coding
ENSMUSG00000095687	Rnaset2a	17	ENSG00000249141		6	protein_coding
ENSMUSG00000095687	Rnaset2a	17	ENSG00000026297	RNASET2	6	protein_coding
ENSMUSG00000027931	Npr1	3	ENSG00000169418	NPR1	1	protein_coding
ENSMUSG00000054199	Gon4l	3	ENSG00000163374	YY1AP1	1	protein_coding
ENSMUSG00000054199	Gon4l	3	ENSG00000116580	GON4L	1	protein_coding
ENSMUSG00000047554	Tmem41b	7	ENSG00000166471	TMEM41B	11	protein_coding
ENSMUSG00000051985	Igfn1	1	ENSG00000163395	IGFN1	1	protein_coding
ENSMUSG00000018470	Kcnab3	11	ENSG00000170049	KCNAB3	17	protein_coding
ENSMUSG00000034345	Gtf2h5	17	ENSG00000272047	GTF2H5	6	protein_coding
ENSMUSG00000036598	Ccdc113	8	ENSG00000103021	CCDC113	16	protein_coding
ENSMUSG00000023284	Zfp605	5	ENSG00000196458	ZNF605	12	protein_coding
ENSMUSG00000023868	Pde10a	17	ENSG00000112541	PDE10A	6	protein_coding
ENSMUSG00000063406	Tmed5	5	ENSG00000117500	TMED5	1	protein_coding
ENSMUSG00000025348	Itga7	10	ENSG00000135424	ITGA7	12	protein_coding
ENSMUSG00000049091	Sephs2	7	ENSG00000179918	SEPHS2	16	protein_coding
ENSMUSG00000111375	Btbd8	5	ENSG00000189195	BTBD8	1	protein_coding
ENSMUSG00000020904	Cfap52	11	ENSG00000166596	CFAP52	17	protein_coding
ENSMUSG00000092021	Gbp11	5	ENSG00000183347	GBP6	1	protein_coding
ENSMUSG00000028145	Them4	3	ENSG00000159445	THEM4	1	protein_coding
ENSMUSG00000019027	Dnah1	14	ENSG00000114841	DNAH1	3	protein_coding
ENSMUSG00000094724	Rnaset2b	17	ENSG00000249141		6	protein_coding
ENSMUSG00000094724	Rnaset2b	17	ENSG00000026297	RNASET2	6	protein_coding
ENSMUSG00000028037	Ifi44	3	ENSG00000137965	IFI44	1	protein_coding
ENSMUSG00000028289	Epha7	4	ENSG00000135333	EPHA7	6	protein_coding
ENSMUSG00000038526	Car14	3	ENSG00000118298	CA14	1	protein_coding
ENSMUSG00000004035	Gstm7	3	ENSG00000213366	GSTM2	1	protein_coding
ENSMUSG00000042073	Abhd14b	9	ENSG00000114779	ABHD14B	3	protein_coding
ENSMUSG00000020395	Itk	11	ENSG00000113263	ITK	5	protein_coding
ENSMUSG00000068855	H2ac20	3	ENSG00000184260	H2AC20	1	protein_coding
ENSMUSG00000026354	Lct	1	ENSG00000115850	LCT	2	protein_coding
ENSMUSG00000015659	Serac1	17	ENSG00000122335	SERAC1	6	protein_coding
ENSMUSG00000046865	Fbl	7	ENSG00000105202	FBL	19	protein_coding
ENSMUSG00000064310	Zpld1	16	ENSG00000170044	ZPLD1	3	protein_coding
ENSMUSG00000048442	Smim5	11	ENSG00000204323	SMIM5	17	protein_coding
ENSMUSG00000015354	Pcolce2	9	ENSG00000163710	PCOLCE2	3	protein_coding
ENSMUSG00000049606	Zfp644	5	ENSG00000122482	ZNF644	1	protein_coding
ENSMUSG00000103897	Pcdhga8	18	ENSG00000253767	PCDHGA8	5	protein_coding
ENSMUSG00000052605	Isoc2b	7	ENSG00000063241	ISOC2	19	protein_coding
ENSMUSG00000042793	Lgr6	1	ENSG00000133067	LGR6	1	protein_coding
ENSMUSG00000028698	Pik3r3	4	ENSG00000117461	PIK3R3	1	protein_coding
ENSMUSG00000028698	Pik3r3	4	ENSG00000278139	P3R3URF-PIK3R3	1	protein_coding
ENSMUSG00000047945	Marcksl1	4	ENSG00000175130	MARCKSL1	1	protein_coding
ENSMUSG00000002289	Angptl4	17	ENSG00000167772	ANGPTL4	19	protein_coding
ENSMUSG00000032602	Slc25a20	9	ENSG00000178537	SLC25A20	3	protein_coding
ENSMUSG00000046750	Selenov	7	ENSG00000186838	SELENOV	19	protein_coding
ENSMUSG00000027967	Neurog2	3	ENSG00000178403	NEUROG2	4	protein_coding
ENSMUSG00000041959	S100a10	3	ENSG00000197747	S100A10	1	protein_coding
ENSMUSG00000005774	Rfx5	3	ENSG00000143390	RFX5	1	protein_coding
ENSMUSG00000059824	Dbp	7	ENSG00000105516	DBP	19	protein_coding
ENSMUSG00000045689	Pcdhb4	18	ENSG00000113209	PCDHB5	5	protein_coding
ENSMUSG00000018217	Pmp22	11	ENSG00000109099	PMP22	17	protein_coding
ENSMUSG00000004530	Coro1c	5	ENSG00000110880	CORO1C	12	protein_coding
ENSMUSG00000034317	Trim59	3	ENSG00000213186	TRIM59	3	protein_coding
ENSMUSG00000028150	Rorc	3	ENSG00000143365	RORC	1	protein_coding
ENSMUSG00000059149	Mfsd4a	1	ENSG00000174514	MFSD4A	1	protein_coding
ENSMUSG00000056531	Ccdc18	5	ENSG00000122483	CCDC18	1	protein_coding
ENSMUSG00000030607	Acan	7	ENSG00000157766	ACAN	15	protein_coding
ENSMUSG00000033111	3830406C13Rik	14	ENSG00000114405	C3orf14	3	protein_coding
ENSMUSG00000029101	Rgs12	5	ENSG00000159788	RGS12	4	protein_coding
ENSMUSG00000018076	Med13l	5	ENSG00000123066	MED13L	12	protein_coding
ENSMUSG00000051599	Pcdhb2	18	ENSG00000112852	PCDHB2	5	protein_coding
ENSMUSG00000046718	Bst2	8	ENSG00000130303	BST2	19	protein_coding
ENSMUSG00000062234	Gak	5	ENSG00000178950	GAK	4	protein_coding
ENSMUSG00000061751	Kalrn	16	ENSG00000160145	KALRN	3	protein_coding
ENSMUSG00000037017	Zscan21	5	ENSG00000166529	ZSCAN21	7	protein_coding
ENSMUSG00000037029	Zfp146	7	ENSG00000167635	ZNF146	19	protein_coding
ENSMUSG00000027932	Slc27a3	3	ENSG00000143554	SLC27A3	1	protein_coding
ENSMUSG00000030214	Plbd1	6	ENSG00000121316	PLBD1	12	protein_coding
ENSMUSG00000018900	Slc22a5	11	ENSG00000197375	SLC22A5	5	protein_coding
ENSMUSG00000032372	Plscr2	9	ENSG00000188313	PLSCR1	3	protein_coding
ENSMUSG00000026452	Syt2	1	ENSG00000143858	SYT2	1	protein_coding
ENSMUSG00000062778	Chia1	3	ENSG00000134216	CHIA	1	protein_coding
ENSMUSG00000117694	Snhg4	18	ENSG00000280987	MATR3	5	protein_coding
ENSMUSG00000117694	Snhg4	18	ENSG00000015479	MATR3	5	protein_coding
ENSMUSG00000019080	Mfsd3	15	ENSG00000167700	MFSD3	8	protein_coding
ENSMUSG00000027875	Hmgcs2	3	ENSG00000134240	HMGCS2	1	protein_coding
ENSMUSG00000063954	H2ac19	3	ENSG00000288825	H2AC18	1	protein_coding
ENSMUSG00000038141	Tmem181a	17	ENSG00000146433	TMEM181	6	protein_coding
ENSMUSG00000045414	Dipk2a	9	ENSG00000181744	DIPK2A	3	protein_coding
ENSMUSG00000041920	Slc16a6	11	ENSG00000108932	SLC16A6	17	protein_coding
ENSMUSG00000030917	Tmem159	7	ENSG00000011638	LDAF1	16	protein_coding
ENSMUSG00000058886	Deaf1	7	ENSG00000177030	DEAF1	11	protein_coding
ENSMUSG00000038884	Shfl	9	ENSG00000130813	SHFL	19	protein_coding
ENSMUSG00000026456	Cyb5r1	1	ENSG00000159348	CYB5R1	1	protein_coding
ENSMUSG00000004233	Wars2	3	ENSG00000116874	WARS2	1	protein_coding
ENSMUSG00000005968	Tuft1	3	ENSG00000143367	TUFT1	1	protein_coding
ENSMUSG00000023800	Tiam2	17	ENSG00000146426	TIAM2	6	protein_coding
ENSMUSG00000070372	Capza1	3	ENSG00000116489	CAPZA1	1	protein_coding
ENSMUSG00000102742	Pcdhga11	18	ENSG00000253873	PCDHGA11	5	protein_coding
ENSMUSG00000041831	Sytl3	17	ENSG00000164674	SYTL3	6	protein_coding

## Sheet: GOterms_CX_TS-nt_vs_WT-nt
ONTOLOGY	ID	Description	GeneRatio	BgRatio	pvalue	p,adjust	geneID	Count	DEGs_TS-nt_vs_WT-nt
MF	GO:0016874	ligase activity	5/107	162/28404	0.00037748	0.0363489	Atp5j/Atp5o/Gart/Hlcs/Ifnar1	5	upregulated
MF	GO:0004896	cytokine receptor activity	4/107	97/28404	0.000503878	0.0363489	Ifnar1/Ifnar2/Ifngr2/Il10rb	4	upregulated
MF	GO:0004439	phosphatidylinositol-4,5-bisphosphate 5-phosphatase activity	2/107	10/28404	0.000620288	0.0363489	Synj1/Synj2	2	upregulated
MF	GO:0034595	phosphatidylinositol phosphate 5-phosphatase activity	2/107	10/28404	0.000620288	0.0363489	Synj1/Synj2	2	upregulated
MF	GO:0046030	inositol trisphosphate phosphatase activity	2/107	10/28404	0.000620288	0.0363489	Synj1/Synj2	2	upregulated
MF	GO:0016879	ligase activity, forming carbon-nitrogen bonds	3/107	48/28404	0.000794642	0.038805	Gart/Hlcs/Ifnar1	3	upregulated
MF	GO:0106019	phosphatidylinositol-4,5-bisphosphate phosphatase activity	2/107	14/28404	0.00124207	0.0465428	Synj1/Synj2	2	upregulated
MF	GO:0016741	transferase activity, transferring one-carbon groups	5/107	214/28404	0.00132153	0.0465428	Gart/N6amt1/Prdm15/Setd4/Tfb1m	5	upregulated
MF	GO:0046933	proton-transporting ATP synthase activity, rotational mechanism	2/107	15/28404	0.00142964	0.0465428	Atp5j/Atp5o	2	upregulated

## Sheet: GOterms_HC_TS-nt_vs_WT-nt
ONTOLOGY	ID	Description	GeneRatio	BgRatio	pvalue	p,adjust	geneID	Count	DEGs_TS-t_vs_WT-nt
CC	GO:0090575	RNA polymerase II transcription regulator complex	6/83	242/28804	7,2695538892796e-05	0,0143937167007736	Cebpd/Dbp/Deaf1/Mxd4/Rfx5/Tle1	6	downregulated
MF	GO:0005244	voltage-gated ion channel activity	5/82	197/28404	0,000269991189127759	0,0309528280294938	Kcnab3/Kcnh3/Marcksl1/Pkd2/Scn4b	5	downregulated
MF	GO:0022832	voltage-gated channel activity	5/82	198/28404	0,000276364535977623	0,0309528280294938	Kcnab3/Kcnh3/Marcksl1/Pkd2/Scn4b	5	downregulated
MF	GO:0005005	transmembrane-ephrin receptor activity	2/82	14/28404	0,000732508041878719	0,0431123773308638	Epha10/Epha7	2	downregulated
MF	GO:0022843	voltage-gated cation channel activity	4/82	150/28404	0,000949345251207738	0,0431123773308638	Kcnab3/Kcnh3/Marcksl1/Pkd2	4	downregulated
MF	GO:0005003	ephrin receptor activity	2/82	16/28404	0,000962329851135352	0,0431123773308638	Epha10/Epha7	2	downregulated
