# Supplementary material for: Lamivudine modulates the expression of neurological impairment-related genes and LINE-1 retrotransposons in brain tissues of a Down syndrome mouse model
Source: Front Aging Neurosci. 2024 Jul 19;16:1386944. doi: 10.3389/fnagi.2024.1386944 (PMC11294114; doi:10.3389/fnagi.2024.1386944)
Supplement: Supplementary file 2 [file Table_2.XLSX]

## Sheet: CRT_TSnt_WTnt_genotype
ID	log2FC	seqnames	start	end	width	strand	source	type	score	gene_id	transcript_id	family_id	class_id	Size	Retrotranscriptase (RT | L1)
L1_Mus2_dup18345	downregulated	chr15	20551458	20554617	3160	-	mm10_rmsk	exon	18220	L1_Mus2	L1_Mus2_dup18345	L1	LINE	3159	RT|L1
Lx8_dup23295	downregulated	chr9	64971140	64971657	518	+	mm10_rmsk	exon	1463	Lx8	Lx8_dup23295	L1	LINE	517	no
Lx7_dup14700	downregulated	chr7	61910864	61911288	425	+	mm10_rmsk	exon	553	Lx7	Lx7_dup14700	L1	LINE	424	no
Lx6_dup17183	downregulated	chr17	90941534	90942752	1219	+	mm10_rmsk	exon	5493	Lx6	Lx6_dup17183	L1	LINE	1218	no
Lx8_dup2917	downregulated	chr1	150418170	150419163	994	-	mm10_rmsk	exon	1791	Lx8	Lx8_dup2917	L1	LINE	993	no
L1MA4_dup880	upregulated	chr2	112471514	112471892	379	+	mm10_rmsk	exon	1098	L1MA4	L1MA4_dup880	L1	LINE	378	no
Lx2A_dup118	upregulated	chr2	73337473	73337529	57	+	mm10_rmsk	exon	400	Lx2A	Lx2A_dup118	L1	LINE	56	no
L1Md_F2_dup59906	upregulated	chr17	3111781	3112547	767	-	mm10_rmsk	exon	6296	L1Md_F2	L1Md_F2_dup59906	L1	LINE	766	no
L1_Mm_dup4871	upregulated	chr16	31386704	31387928	1225	-	mm10_rmsk	exon	9494	L1_Mm	L1_Mm_dup4871	L1	LINE	1224	no

## Sheet: HPC_TSnt_WTnt_genotype
ID	log2FC	seqnames	start	end	width	strand	source	type	score	gene_id	transcript_id	family_id	class_id	Size	Retrotranscriptase (RT | L1)
Lx5c_dup5368	downregulated	chr5	104640220	104641102	883	+	mm10_rmsk	exon	1321	Lx5c	Lx5c_dup5368	L1	LINE	882	no
L1_Mus3_dup17767	downregulated	chr7	59329352	59330039	688	-	mm10_rmsk	exon	4625	L1_Mus3	L1_Mus3_dup17767	L1	LINE	687	no
Lx7_dup11750	downregulated	chr5	107390722	107393003	2282	-	mm10_rmsk	exon	9091	Lx7	Lx7_dup11750	L1	LINE	2281	no
L1Md_F2_dup59906	upregulated	chr17	3111781	3112547	767	-	mm10_rmsk	exon	6296	L1Md_F2	L1Md_F2_dup59906	L1	LINE	766	no
L1_Mm_dup4871	upregulated	chr16	31386704	31387928	1225	-	mm10_rmsk	exon	9494	L1_Mm	L1_Mm_dup4871	L1	LINE	1224	no
L1Md_F2_dup5854	upregulated	chr2	45547199	45547811	613	+	mm10_rmsk	exon	4416	L1Md_F2	L1Md_F2_dup5854	L1	LINE	612	no

## Sheet: HPC_WTt_WTnt_treatment
ID	log2FC	seqnames	start	end	width	strand	source	type	score	gene_id	transcript_id	family_id	class_id	Size	Retrotranscriptase (RT | L1)
Lx8_dup1602	downregulated	chr6	55589883	55590150	457	-	mm10_rmsk	exon	2031	Lx8b	Lx8_dup1602	L1	LINE	456	no

## Sheet: CRT_TSt_WTnt
ID	log2FC	seqnames	start	end	width	strand	source	type	score	gene_id	transcript_id	family_id	class_id	Size	Retrotranscriptase (RT | L1)
L1_Mus3_dup37082	upregulated	chr12	117074055	117075167	1113	+	mm10_rmsk	exon	8595	L1_Mus3	L1_Mus3_dup37082	L1	LINE	1112	RT|L1
L1Md_A_dup6813	upregulated	chr8	16041764	16047937	6174	-	mm10_rmsk	exon	41807	L1Md_A	L1Md_A_dup6813	L1	LINE	6173	RT|L1
Lx7_dup38884	upregulated	chr18	68281355	68284395	3041	+	mm10_rmsk	exon	10489	Lx7	Lx7_dup38884	L1	LINE	3040	RT|L1
Lx2_dup14390	upregulated	chr13	78238594	78243878	5285	-	mm10_rmsk	exon	16517	Lx2	Lx2_dup14390	L1	LINE	5284	RT|L1
Lx3_Mus_dup9085	upregulated	chr12	49361840	49365463	3624	-	mm10_rmsk	exon	17761	Lx3_Mus	Lx3_Mus_dup9085	L1	LINE	3623	RT|L1
Lx5_dup4325	downregulated	chr5	29339931	29342994	3064	-	mm10_rmsk	exon	18096	Lx5	Lx5_dup4325	L1	LINE	3063	RT|L1
L1_Mur2_dup71	downregulated	chr1	9196313	9196836	524	-	mm10_rmsk	exon	2832	L1_Mur2	L1_Mur2_dup71	L1	LINE	523	RT|L1
L1Md_F3_dup2948	downregulated	chr3	134060656	134063835	3180	-	mm10_rmsk	exon	17407	L1Md_F3	L1Md_F3_dup2948	L1	LINE	3179	RT|L1
L1Md_T_dup5917	downregulated	chr4	89540200	89544786	4587	-	mm10_rmsk	exon	32822	L1Md_T	L1Md_T_dup5917	L1	LINE	4586	RT|L1
L1Md_F2_dup45970	downregulated	chr11	53689220	53690567	1348	+	mm10_rmsk	exon	10967	L1Md_F2	L1Md_F2_dup45970	L1	LINE	1347	RT|L1
Lx_dup9578	downregulated	chr7	67331245	67333676	2432	+	mm10_rmsk	exon	16611	Lx	Lx_dup9578	L1	LINE	2431	RT|L1
L1_Mm_dup4871	upregulated	chr16	31386704	31387928	1225	-	mm10_rmsk	exon	9494	L1_Mm	L1_Mm_dup4871	L1	LINE	1224	no
L1M2_dup16808	upregulated	chr16	96768588	96769116	529	+	mm10_rmsk	exon	753	L1M2	L1M2_dup16808	L1	LINE	528	no
L1M5_dup15311	upregulated	chr17	51848865	51848945	81	+	mm10_rmsk	exon	227	L1M5	L1M5_dup15311	L1	LINE	80	no
L1M5_dup3711	upregulated	chr4	59042610	59042967	358	-	mm10_rmsk	exon	247	L1M5	L1M5_dup3711	L1	LINE	357	no
L1MC1_dup5016	upregulated	chr16	94750285	94751881	1597	+	mm10_rmsk	exon	1719	L1MC1	L1MC1_dup5016	L1	LINE	1596	no
L1MC4_dup3963	upregulated	chr12	8286540	8286599	60	+	mm10_rmsk	exon	230	L1MC4	L1MC4_dup3963	L1	LINE	59	no
L1Md_F2_dup23905	upregulated	chr6	142486168	142486563	396	-	mm10_rmsk	exon	2975	L1Md_F2	L1Md_F2_dup23905	L1	LINE	395	no
Lx8_dup48025	upregulated	chr18	88761827	88762090	264	-	mm10_rmsk	exon	893	Lx8	Lx8_dup48025	L1	LINE	263	no
L1Md_F2_dup47820	upregulated	chr12	50015570	50017476	1907	-	mm10_rmsk	exon	9691	L1Md_F2	L1Md_F2_dup47820	L1	LINE	1906	no
L1Md_F2_dup59906	upregulated	chr17	3111781	3112547	767	-	mm10_rmsk	exon	6296	L1Md_F2	L1Md_F2_dup59906	L1	LINE	766	no
Lx5b_dup498	upregulated	chr1	176865854	176866770	917	-	mm10_rmsk	exon	3472	Lx5b	Lx5b_dup498	L1	LINE	916	no
Lx9_dup4279	upregulated	chr2	42563859	42564082	224	-	mm10_rmsk	exon	756	Lx9	Lx9_dup4279	L1	LINE	223	no
L1MD3_dup2285	upregulated	chr17	51857112	51857230	119	+	mm10_rmsk	exon	318	L1MD3	L1MD3_dup2285	L1	LINE	118	no
L1ME3A_dup48	upregulated	chr1	57041644	57042051	408	+	mm10_rmsk	exon	604	L1ME3A	L1ME3A_dup48	L1	LINE	407	no
L1ME3Cz_dup944	upregulated	chr16	94395910	94396630	721	+	mm10_rmsk	exon	1467	L1ME3Cz	L1ME3Cz_dup944	L1	LINE	720	no
L1MEc_dup4826	upregulated	chr16	97049594	97050007	414	-	mm10_rmsk	exon	291	L1MEc	L1MEc_dup4826	L1	LINE	413	no
L1VL4_dup5634	upregulated	chr17	51864128	51864433	306	+	mm10_rmsk	exon	3163	L1VL4	L1VL4_dup5634	L1	LINE	305	no
Lx_dup5779	upregulated	chr4	78283974	78284429	456	+	mm10_rmsk	exon	2549	Lx	Lx_dup5779	L1	LINE	455	no
Lx3C_dup1451	upregulated	chr4	78267017	78268379	1363	+	mm10_rmsk	exon	7663	Lx3C	Lx3C_dup1451	L1	LINE	1362	no
Lx4A_dup9528	upregulated	chr16	96959216	96960091	876	+	mm10_rmsk	exon	5960	Lx4A	Lx4A_dup9528	L1	LINE	875	no
Lx4B_dup4733	upregulated	chr14	102945660	102946066	407	-	mm10_rmsk	exon	4031	Lx4B	Lx4B_dup4733	L1	LINE	406	no
Lx8_dup11305	downregulated	chr4	85284708	85285605	898	-	mm10_rmsk	exon	1848	Lx8	Lx8_dup11305	L1	LINE	897	no
Lx8_dup2917	downregulated	chr1	150418170	150419163	994	-	mm10_rmsk	exon	1791	Lx8	Lx8_dup2917	L1	LINE	993	no
Lx8_dup48803	downregulated	chr19	45602042	45602810	769	+	mm10_rmsk	exon	2907	Lx8	Lx8_dup48803	L1	LINE	768	no
L1_Mus3_dup20262	downregulated	chr8	81808898	81810234	1337	-	mm10_rmsk	exon	7366	L1_Mus3	L1_Mus3_dup20262	L1	LINE	1336	no
L1Md_F2_dup6497	downregulated	chr2	69093924	69095786	1863	-	mm10_rmsk	exon	9211	L1Md_F2	L1Md_F2_dup6497	L1	LINE	1862	no
L1M4_dup3352	downregulated	chr5	27112729	27113242	514	-	mm10_rmsk	exon	1320	L1M4	L1M4_dup3352	L1	LINE	513	no
L1ME3G_dup1019	downregulated	chr15	100519022	100519230	209	+	mm10_rmsk	exon	283	L1ME3G	L1ME3G_dup1019	L1	LINE	208	no

## Sheet: HPC_TSt_WTnt
ID	log2FC	seqnames	start	end	width	strand	source	type	score	gene_id	transcript_id	family_id	class_id	Size	Retrotranscriptase (RT | L1)
Lx6_dup13936	upregulated	chr13	78276335	78277974	1640	-	mm10_rmsk	exon	4870	Lx6	Lx6_dup13936	L1	LINE	1639	RT|L1
L1Md_F2_dup57795	upregulated	chr16	16429210	16435351	6142	-	mm10_rmsk	exon	32934	L1Md_F2	L1Md_F2_dup57795	L1	LINE	6141	RT|L1
Lx8_dup1602	downregulated	chr1	86013437	86013643	207	+	mm10_rmsk	exon	659	Lx8	Lx8_dup1602	L1	LINE	206	no
L1MEg2_dup44	downregulated	chr7	89853282	89853618	337	-	mm10_rmsk	exon	537	L1MEg2	L1MEg2_dup44	L1	LINE	336	no
L1MC5_dup3240	downregulated	chr18	6015439	6015847	409	-	mm10_rmsk	exon	317	L1MC5	L1MC5_dup3240	L1	LINE	408	no
L1Md_F2_dup59906	upregulated	chr17	3111781	3112547	767	-	mm10_rmsk	exon	6296	L1Md_F2	L1Md_F2_dup59906	L1	LINE	766	no
L1ME1_dup2108	upregulated	chr7	109047222	109047771	550	+	mm10_rmsk	exon	1378	L1ME1	L1ME1_dup2108	L1	LINE	549	no
L1MC4_dup2661	upregulated	chr9	46921094	46921851	758	+	mm10_rmsk	exon	539	L1MC4	L1MC4_dup2661	L1	LINE	757	no
L1_Mm_dup4871	upregulated	chr16	31386704	31387928	1225	-	mm10_rmsk	exon	9494	L1_Mm	L1_Mm_dup4871	L1	LINE	1224	no
L1Md_F_dup3732	upregulated	chr16	98015457	98016275	819	-	mm10_rmsk	exon	4000	L1Md_F	L1Md_F_dup3732	L1	LINE	818	no
L1Md_F_dup1709	upregulated	chr8	99525609	99526446	838	+	mm10_rmsk	exon	4956	L1Md_F	L1Md_F_dup1709	L1	LINE	837	no
L1Md_A_dup15761	upregulated	chr17	33313153	33315127	1975	+	mm10_rmsk	exon	27732	L1Md_A	L1Md_A_dup15761	L1	LINE	1974	no
L1Md_F2_dup29898	upregulated	chr8	99526444	99526923	480	+	mm10_rmsk	exon	3629	L1Md_F2	L1Md_F2_dup29898	L1	LINE	479	no

## Sheet: CRT_rescued_LINE1s
ID	log2FC	seqnames	start	end	width	strand	source	type	score	gene_id	transcript_id	family_id	class_id	Size	Retrotranscriptase (RT | L1)
L1_Mus2_dup18345	downregulated	chr15	20551458	20554617	3160	-	mm10_rmsk	exon	18220	L1_Mus2	L1_Mus2_dup18345	L1	LINE	3159	RT|L1
Lx8_dup23295	downregulated	chr9	64971140	64971657	518	+	mm10_rmsk	exon	1463	Lx8	Lx8_dup23295	L1	LINE	517	no
Lx7_dup14700	downregulated	chr7	61910864	61911288	425	+	mm10_rmsk	exon	553	Lx7	Lx7_dup14700	L1	LINE	424	no
Lx6_dup17183	downregulated	chr17	90941534	90942752	1219	+	mm10_rmsk	exon	5493	Lx6	Lx6_dup17183	L1	LINE	1218	no
L1MA4_dup880	upregulated	chr2	112471514	112471892	379	+	mm10_rmsk	exon	1098	L1MA4	L1MA4_dup880	L1	LINE	378	no
Lx2A_dup118	upregulated	chr2	73337473	73337529	57	+	mm10_rmsk	exon	400	Lx2A	Lx2A_dup118	L1	LINE	56	no

## Sheet: HPC_rescued_LINE1s
ID	log2FC	seqnames	start	end	width	strand	source	type	score	gene_id	transcript_id	family_id	class_id	Size	Retrotranscriptase (RT | L1)
Lx5c_dup5368	downregulated	chr5	104640220	104641102	883	+	mm10_rmsk	exon	1321	Lx5c	Lx5c_dup5368	L1	LINE	882	no
L1_Mus3_dup17767	downregulated	chr7	59329352	59330039	688	-	mm10_rmsk	exon	4625	L1_Mus3	L1_Mus3_dup17767	L1	LINE	687	no
Lx7_dup11750	downregulated	chr5	107390722	107393003	2282	-	mm10_rmsk	exon	9091	Lx7	Lx7_dup11750	L1	LINE	2281	no
L1Md_F2_dup5854	upregulated	chr2	45547199	45547811	613	+	mm10_rmsk	exon	4416	L1Md_F2	L1Md_F2_dup5854	L1	LINE	612	no
