# Supplementary material for: Lamivudine modulates the expression of neurological impairment-related genes and LINE-1 retrotransposons in brain tissues of a Down syndrome mouse model
Source: Front Aging Neurosci. 2024 Jul 19;16:1386944. doi: 10.3389/fnagi.2024.1386944 (PMC11294114; doi:10.3389/fnagi.2024.1386944)
Supplement: Supplementary file 3 [file Table_3.XLSX]

## Sheet: list of senescence biomarkers
gene	protein biomarker	chromosome (MMU)	start	end
Cdkn2a	p16	4	89192710	89212856
Cdk4		3	90511078	90513352
S100a4	S100a4	10	126899404	126903157
Trp53	p53	11	69471185	69482699
Cdkn1a	p21	17	29309953	29319696
Glb1	SA-βgal	9	114230146	11430344
Lmnb1	LaminB1	18	56840885	56886496
Cxcl12	Cxcl12	6	117145496	117158328
Mmp24	Mmp24	2	155617262	155660286
Mmp25	Mmp25	17	23847289	23864243
Hmgb1	Hmgb1	5	148983512	148989867
Hmgb2	Hmgb2	8	57964941	57969033
