# Supplementary material for: Lamivudine modulates the expression of neurological impairment-related genes and LINE-1 retrotransposons in brain tissues of a Down syndrome mouse model
Source: Front Aging Neurosci. 2024 Jul 19;16:1386944. doi: 10.3389/fnagi.2024.1386944 (PMC11294114; doi:10.3389/fnagi.2024.1386944)
Supplement: Supplementary file 4 [file Table_4.XLSX]

## Sheet: DE genes_adj p-val<0.1
	Gene_number	Gene_symbol	Description	gene_biotype	pvalue	padj	log2FoldChange
Cortex TS-t / TS-nt	NO DE genes identified
Cortex WT-t / WT-nt	545829	Gm5874	predicted gene 5874	pseudogene	7.78478e-08	0.000722946	2.1475
	621205	Gm6206	predicted pseudogene 6206	pseudogene	7.33636e-08	0.000722946	1.02691
	20199	S100a5	S100 calcium binding protein A5	protein_coding	4.19487e-17	1.16869e-12	-25.8348
Hippocampus TS-t / TS-nt	19212	Pter	phosphotriesterase related	protein_coding	3.50176e-06	0.0947366	-0.434004
Hippocampus WT-t / WT-nt	102639355	Gm35688	predicted gene, 35688, transcript variant X1	lncRNA	1.54846e-05	0.0704113	5.10714
	102631977	9230110K08Rik	RIKEN cDNA 9230110K08 gene, transcript variant X1	lncRNA	2.79248e-05	0.0952342	4.88653
	545829	Gm5874	predicted gene 5874	pseudogene	5.57653e-10	1.52145e-05	2.21117
	108167733	LOC108167733	uncharacterized LOC108167733	lncRNA	4.46603e-08	0.000609234	1.11052
	666009	Gm7889	predicted gene 7889	protein_coding	4.12525e-07	0.00375164	1.06877
	621205	Gm6206	predicted pseudogene 6206	pseudogene	1.35891e-05	0.0704113	0.868951
	30935	Tor3a	torsin family 3, member A	protein_coding	1.65325e-06	0.0112764	0.535545
	14593	Ggps1	geranylgeranyl diphosphate synthase 1	protein_coding	1.82757e-05	0.0712309	0.240327

## Sheet: DEGs_CX_TS-t_vs_TS-nt
DEGs TS-t / TS-nt (log2fc1.5 & raw p-val<0.05)
baseMean	log2FoldChange	lfcSE	stat	pvalue	padj	Gene_number	Gene_symbol	Description	gene_biotype
25.3744	6.54685	2.04392	3.20308	0.00135967	0.874117	545477	Bpifa6	BPI fold containing family A, member 6	protein_coding
3.96839	5.31471	1.41956	3.7439	0.000181188	0.710567	21948	Cd70	CD70 antigen	protein_coding
3.57794	5.17067	1.54003	3.35752	0.000786448	0.874117	100502959	AV051173	expressed sequence AV051173	lncRNA
3.04389	4.93215	1.95842	2.51844	0.0117877	0.874117	18050	Klk1b3	kallikrein 1-related peptidase b3	protein_coding
2.72849	4.77569	1.74976	2.72935	0.00634602	0.874117	105245779	Gm17232	predicted gene 17232	lncRNA
2.67809	4.7651	2.21232	2.15389	0.0312488	0.874117	12686	Elovl3	elongation of very long chain fatty acids (FEN1/Elo2, SUR4/Elo3, yeast)-like 3	protein_coding
2.63955	4.73753	2.18687	2.16636	0.030284	0.874117	105244271	Gm39912	predicted gene, 39912	lncRNA
2.59229	4.72021	1.93466	2.43981	0.0146949	0.874117	77777	Ulbp1	UL16 binding protein 1	protein_coding
5.04596	4.66232	1.59211	2.92839	0.00340727	0.874117	105245702	Gm41113	predicted gene, 41113	lncRNA
4.74011	4.58182	1.79265	2.55589	0.0105916	0.874117	78508	Frmpd1os	FERM and PDZ domain containing 1, opposite strand	lncRNA
2.95951	4.5554	1.35986	3.34991	0.000808366	0.874117	115488378	LOC115488378	uncharacterized LOC115488378, transcript variant X2	lncRNA
2.17962	4.47343	1.98599	2.25249	0.0242915	0.874117	108168926	Gm46842	predicted gene, 46842, transcript variant X2	lncRNA
2.16717	4.45917	1.75302	2.5437	0.0109684	0.874117	102640549	Gm36585	predicted gene, 36585, transcript variant X5	lncRNA
3.45174	4.45581	1.81417	2.45612	0.0140445	0.874117	13479	Dpep1	dipeptidase 1	protein_coding
2.69651	4.41792	2.01731	2.19	0.0285241	0.874117	12502	Cd3g	CD3 antigen, gamma polypeptide	protein_coding
2.0883	4.40222	2.24243	1.96314	0.0496295	0.874117	102638819	Gm35294	predicted gene, 35294, transcript variant X1	lncRNA
2.07627	4.39512	1.77422	2.47721	0.0132414	0.874117	102637857	Gm34562	predicted gene, 34562, transcript variant X3	lncRNA
2.02838	4.37833	1.73534	2.52304	0.0116345	0.874117	115486471	LOC115486471	uncharacterized LOC115486471	lncRNA
1.87544	4.24749	2.01911	2.10365	0.0354092	0.874117	16872	Lhx4	LIM homeobox protein 4	protein_coding
1.87667	4.22896	2.04257	2.07041	0.0384142	0.874117	102634302	Gm27199	predicted gene 27199	lncRNA
2.97008	4.21418	1.51977	2.77291	0.00555568	0.874117	76003	Tmem150cos	transmembrane protein 150C, opposite strand	lncRNA
1.81052	4.21118	1.99708	2.10867	0.0349734	0.874117	76218	6430710C18Rik	RIKEN cDNA 6430710C18 gene	lncRNA
1.77911	4.18915	2.00544	2.08889	0.0367174	0.874117	108167981	Gm46335	predicted gene, 46335	lncRNA
2.91793	4.18263	1.85763	2.25159	0.0243482	0.874117	105245210	Gm40695	predicted gene, 40695	lncRNA
3.5847	4.1558	1.69472	2.4522	0.0141984	0.874117	102639928	Gm36126	predicted gene, 36126, transcript variant X1	lncRNA
1.71457	4.13524	1.81194	2.28221	0.0224768	0.874117	102641244	Gm27239	predicted gene 27239, transcript variant X1	protein_coding
1.64883	4.06743	1.81923	2.2358	0.0253651	0.874117	105246466	Gm41752	predicted gene, 41752	lncRNA
1.58065	4.0145	2.03144	1.97619	0.0481337	0.874117	99439	Duox1	dual oxidase 1	protein_coding
1.62084	4.00267	1.28594	3.11264	0.00185424	0.874117	102634560	Gm32110	predicted gene, 32110, transcript variant X1	lncRNA
1.48754	3.91557	1.8425	2.12514	0.0335751	0.874117	75095	4930513D17Rik	RIKEN cDNA 4930513D17 gene	lncRNA
2.39121	3.90439	1.64853	2.3684	0.0178652	0.874117	100503033	Gm19519	predicted gene, 19519	lncRNA
3.72102	3.87471	1.65682	2.33864	0.019354	0.874117	71775	1300017J02Rik	RIKEN cDNA 1300017J02 gene	protein_coding
1.84479	3.84257	1.43835	2.67151	0.00755099	0.874117	115486814	LOC115486814	small nucleolar RNA SNORD116	snoRNA
2.10029	3.73535	1.66339	2.24563	0.0247276	0.874117	102634397	Gm31989	predicted gene, 31989, transcript variant X3	lncRNA
2.65122	3.72571	1.38014	2.69951	0.00694418	0.874117	102636155	Gm33302	predicted gene, 33302, transcript variant X1	lncRNA
1.27102	3.69204	1.84531	2.00077	0.0454174	0.874117	102640130	Gm36271	predicted gene, 36271, transcript variant X2	lncRNA
3.26935	3.67822	1.70344	2.15929	0.0308277	0.874117	242235	Lrit3	leucine-rich repeat, immunoglobulin-like and transmembrane domains 3	protein_coding
5.97846	3.62444	1.08781	3.33188	0.000862623	0.874117	69983	Sis	sucrase isomaltase (alpha-glucosidase)	protein_coding
2.42253	3.56311	1.42815	2.49492	0.0125985	0.874117	115487794	LOC115487794	uncharacterized LOC115487794	lncRNA
3.92129	3.51089	1.26591	2.77342	0.00554708	0.874117	213436	Rtl3	retrotransposon Gag like 3	protein_coding
1.1325	3.49644	1.76272	1.98355	0.0473058	0.874117	100039764	Gm2412	.	pseudogene
1.35303	3.38782	1.68541	2.01008	0.0444225	0.874117	75242	Hmgb4os	high-mobility group box 4, opposite strand	lncRNA
5.34191	3.37039	1.18532	2.84345	0.00446286	0.874117	545291	Hpse2	heparanase 2	protein_coding
2.57956	3.33251	1.69799	1.96262	0.0496903	0.874117	102640079	Gm36234	predicted gene, 36234	lncRNA
1.28056	3.31564	1.5934	2.08086	0.0374468	0.874117	102633458	Gm11100	predicted gene 11100	protein_coding
4.8467	3.26339	1.41335	2.30898	0.020945	0.874117	102632932	Gm30881	predicted gene, 30881, transcript variant X1	lncRNA
2.27359	3.15191	1.52418	2.06794	0.0386454	0.874117	108167881	Gm46268	predicted gene, 46268, transcript variant X2	lncRNA
2.32166	3.14508	1.50065	2.09581	0.0360987	0.874117	115489695	LOC115489695	uncharacterized LOC115489695, transcript variant X1	lncRNA
5.03812	3.09293	1.47645	2.09485	0.0361847	0.874117	105245277	Gm40754	predicted gene, 40754, transcript variant X1	lncRNA
1.66867	2.9866	1.2915	2.31251	0.0207497	0.874117	102636268	Gm33382	predicted gene, 33382, transcript variant X2	lncRNA
1.61051	2.93752	1.26109	2.32935	0.0198406	0.874117	102465545	Mir6905	microRNA 6905	miRNA
2.95563	2.92207	1.3944	2.09558	0.0361196	0.874117	78027	4930535L15Rik	RIKEN cDNA 4930535L15 gene, transcript variant X3	lncRNA
3.19992	2.87191	1.17453	2.44515	0.014479	0.874117	105948585	Gm45928	predicted gene, 45928	lncRNA
1.5177	2.85896	1.43364	1.9942	0.0461299	0.874117	625424	Gm6583	predicted gene 6583	protein_coding
3.31266	2.84966	1.34657	2.11623	0.0343249	0.874117	105243028	Gm39069	predicted gene, 39069	lncRNA
3.68894	2.7888	1.38019	2.02059	0.0433226	0.874117	74424	Tmc5	transmembrane channel-like gene family 5	protein_coding
4.96872	2.76653	1.26047	2.19483	0.0281757	0.874117	100042166	Gm3704	predicted gene 3704	lncRNA
8.81367	2.69825	1.31295	2.0551	0.0398692	0.874117	102635124	Gm32543	predicted gene, 32543, transcript variant X4	lncRNA
6.41922	2.66991	0.976049	2.73543	0.00622988	0.874117	108168771	LOC108168771	uncharacterized LOC108168771, transcript variant X1	protein_coding
5.50128	2.66399	1.05371	2.52821	0.0114645	0.874117	115489688	LOC115489688	uncharacterized LOC115489688, transcript variant X1	lncRNA
3.5378	2.62325	1.30418	2.01142	0.0442808	0.874117	115487158	LOC115487158	uncharacterized LOC115487158	lncRNA
1.31877	2.62005	1.32906	1.97136	0.0486828	0.874117	751555	Mir665	microRNA 665	miRNA
9.10507	2.51436	0.986325	2.54922	0.0107964	0.874117	217738	Ism2	isthmin 2	protein_coding
6.17653	2.43816	1.03582	2.35385	0.0185802	0.874117	102633010	Gm30940	predicted gene, 30940	lncRNA
6.37816	2.3447	1.12898	2.07683	0.0378171	0.874117	105246401	Gm41693	predicted gene, 41693	lncRNA
19.2575	2.33653	0.56695	4.12122	3.76873e-05	0.206918	665931	Rplp2-ps1	ribosomal protein, large P2, pseudogene 1	transcribed_pseudogene
5.47487	2.26606	1.03631	2.18666	0.0287675	0.874117	105242609	Gm38777	predicted gene, 38777	lncRNA
4.10669	2.20623	1.03312	2.13551	0.0327192	0.874117	102640835	Gm36809	predicted gene, 36809	lncRNA
3.34007	2.17783	0.884078	2.46339	0.0137632	0.874117	69972	2810425M01Rik	RIKEN cDNA 2810425M01 gene	lncRNA
6.87457	2.17389	1.03341	2.1036	0.035413	0.874117	102635637	Gm32925	predicted gene, 32925, transcript variant X2	lncRNA
17.2184	2.17106	0.821278	2.64351	0.00820518	0.874117	100169864	Gm44504	predicted readthrough transcript (NMD candidate), 44504	protein_coding
45.0086	2.0703	0.486335	4.25694	2.07239e-05	0.187785	102640562	BB218582	expressed sequence BB218582	lncRNA
8.33013	1.9903	0.824152	2.41497	0.0157365	0.874117	70319	2600006K01Rik	RIKEN cDNA 2600006K01 gene	lncRNA
6.52051	1.98666	0.984117	2.01873	0.0435157	0.874117	102640419	Gm16322	predicted gene 16322, transcript variant X4	lncRNA
12.3727	1.97578	0.710996	2.77889	0.00545445	0.874117	102639576	Gm35856	predicted gene, 35856	lncRNA
2.227	1.94492	0.87887	2.21298	0.0268989	0.874117	115490492	LOC115490492	small Cajal body-specific RNA 11	guide_RNA
13.5857	1.93641	0.753148	2.57108	0.0101381	0.874117	75373	4930597O21Rik	RIKEN cDNA 4930597O21 gene	lncRNA
11.2971	1.92486	0.962657	1.99952	0.0455517	0.874117	52024	Ankrd22	ankyrin repeat domain 22	protein_coding
11.5146	1.91079	0.856907	2.22987	0.025756	0.874117	102632174	Gm30319	predicted gene, 30319, transcript variant X2	lncRNA
92.755	1.84918	0.744569	2.48356	0.0130075	0.874117	100504285	Abhd12b	abhydrolase domain containing 12B	protein_coding
8.89434	1.80781	0.792606	2.28085	0.0225575	0.874117	102635736	Gm32998	predicted gene, 32998, transcript variant X1	lncRNA
2.29528	1.79981	0.801434	2.24573	0.0247212	0.874117	619677	4930529C04Rik	RIKEN cDNA 4930529C04 gene	transcribed_pseudogene
12.573	1.76885	0.779919	2.26799	0.02333	0.874117	100047966	Gm15725	predicted gene 15725	pseudogene
52.0153	1.76141	0.814098	2.16364	0.030492	0.874117	16633	Klra2	killer cell lectin-like receptor, subfamily A, member 2	protein_coding
7.01717	1.74923	0.832862	2.10026	0.0357061	0.874117	78151	4930404H24Rik	RIKEN cDNA 4930404H24 gene, transcript variant X2	misc_RNA
1.70066	1.74448	0.889223	1.9618	0.0497861	0.874117	105246638	LOC105246638	.	pseudogene
6.47898	1.70126	0.695935	2.44457	0.0145026	0.874117	115490426	LOC115490426	uncharacterized LOC115490426	lncRNA
8.75729	1.66752	0.61603	2.70688	0.00679193	0.874117	115489767	LOC115489767	U1 spliceosomal RNA	snRNA
3.88908	1.66476	0.682791	2.43817	0.014762	0.874117	100316693	Mir1938	microRNA 1938	miRNA
13.5515	1.64708	0.74326	2.21602	0.0266902	0.874117	78625	Acsbg3	RIKEN cDNA 1700061G19 gene	protein_coding
14.1166	1.63657	0.657205	2.4902	0.0127673	0.874117	115489589	LOC115489589	small nucleolar RNA SNORA71	snoRNA
11.9133	1.61738	0.794364	2.03607	0.0417438	0.874117	240754	Lax1	lymphocyte transmembrane adaptor 1	protein_coding
10.054	1.61697	0.664605	2.43298	0.0149752	0.874117	20532	Slc3a1	solute carrier family 3, member 1	protein_coding
9.6404	1.57608	0.629633	2.50317	0.0123085	0.874117	102635079	Gm32505	predicted gene, 32505, transcript variant X2	lncRNA
5.01112	1.55682	0.767756	2.02775	0.0425859	0.874117	115487552	LOC115487552	U6 spliceosomal RNA	snRNA
18.8042	1.55655	0.516907	3.01128	0.00260146	0.874117	100526471	Mir3069	microRNA 3069	miRNA
2852.99	1.55574	0.64235	2.42195	0.0154375	0.874117	22139	Ttr	transthyretin	protein_coding
21.133	1.54795	0.640029	2.41856	0.0155823	0.874117	115488402	LOC115488402	small nucleolar RNA SNORA74	snoRNA
9.95436	1.54317	0.581564	2.65348	0.00796669	0.874117	115489778	LOC115489778	U1 spliceosomal RNA	snRNA
12.3731	-5.51757	1.75216	-3.14902	0.00163819	0.874117	16687	Krt6a	keratin 6A	protein_coding
11.784	-5.3632	1.27866	-4.19438	2.73619e-05	0.187785	69123	Eci3	enoyl-Coenzyme A delta isomerase 3	protein_coding
2.5394	-4.74481	2.0902	-2.27003	0.0232056	0.874117	383571	Gm5263	predicted gene 5263	pseudogene
1.6968	-4.40865	2.1282	-2.07154	0.0383081	0.874117	117147	Acsm1	acyl-CoA synthetase medium-chain family member 1	protein_coding
2.73383	-4.37612	2.10774	-2.07621	0.0378742	0.874117	11997	Akr1b7	aldo-keto reductase family 1, member B7	protein_coding
1.50508	-3.6243	1.77151	-2.04588	0.040768	0.874117	102636557	Gm33591	predicted gene, 33591, transcript variant X1	lncRNA
3.40035	-3.47883	1.457	-2.38767	0.0169556	0.874117	74176	Tgm5	transglutaminase 5	protein_coding
2.37114	-3.06872	1.31312	-2.33697	0.0194405	0.874117	258325	Olfr110	olfactory receptor 110	protein_coding
22.0063	-2.97243	1.26141	-2.35644	0.0184511	0.874117	21957	Tnnt3	troponin T3, skeletal, fast	protein_coding
1.10919	-2.93371	1.38344	-2.12058	0.0339568	0.874117	115488607	LOC115488607	U6 spliceosomal RNA	snRNA
1.28192	-2.90361	1.25344	-2.31651	0.0205304	0.874117	70001	1700028B04Rik	RIKEN cDNA 1700028B04 gene	transcribed_pseudogene
1.68316	-2.85767	1.4468	-1.97517	0.048249	0.874117	102637753	Gm34484	predicted gene, 34484, transcript variant X1	lncRNA
6.95764	-2.8207	1.33111	-2.11906	0.0340852	0.874117	77596	Adgrf1	adhesion G protein-coupled receptor F1	protein_coding
5.92619	-2.74827	1.14655	-2.39698	0.0165309	0.874117	194744	Slc25a43	solute carrier family 25, member 43	protein_coding
8.18238	-2.56247	1.19231	-2.14917	0.0316208	0.874117	66166	S100a14	S100 calcium binding protein A14	protein_coding
4.49276	-2.33537	1.01533	-2.3001	0.0214425	0.874117	403183	Mettl21e	methyltransferase like 21E	protein_coding
12.6289	-2.32563	1.04174	-2.23245	0.025585	0.874117	13710	Elf3	E74-like factor 3	protein_coding
6.77603	-2.29794	1.06126	-2.16531	0.0303642	0.874117	109212	Pimreg	PICALM interacting mitotic regulator	protein_coding
4.8418	-2.11848	0.721164	-2.93759	0.00330774	0.874117	668181	Ncf2-rs	neutrophil cytosolic factor 2 related sequence	pseudogene
2.26416	-2.08844	1.03697	-2.01398	0.0440115	0.874117	626000	Ccnd3-ps	cyclin D3, pseudogene	pseudogene
1.79146	-2.06595	0.915776	-2.25596	0.0240732	0.874117	102467350	n-TKttt23	tRNA-Lys	tRNA
5.34385	-1.93728	0.931904	-2.07885	0.0376316	0.874117	102636603	Gm33621	predicted gene, 33621	lncRNA
8.94898	-1.93021	0.913729	-2.11245	0.0346481	0.874117	381522	Ccdc180	coiled-coil domain containing 180	protein_coding
34.1837	-1.91071	0.727274	-2.62722	0.00860845	0.874117	13506	Dsc2	desmocollin 2	protein_coding
2.71503	-1.90573	0.868823	-2.19347	0.0282738	0.874117	102638083	Ccdc188	coiled-coil domain containing 188	protein_coding
7.44731	-1.85108	0.908198	-2.03819	0.0415311	0.874117	171388	Bnipl	BCL2/adenovirus E1B 19kD interacting protein like	protein_coding
4.47222	-1.84032	0.841421	-2.18715	0.0287314	0.874117	102635081	Gm32507	predicted gene, 32507	lncRNA
7.62544	-1.74592	0.79721	-2.19004	0.0285215	0.874117	230099	Car9	carbonic anhydrase 9	protein_coding
6.77188	-1.73313	0.852314	-2.03345	0.0420075	0.874117	14343	Fut1	fucosyltransferase 1	protein_coding
79.6575	-1.70259	0.539692	-3.15474	0.00160639	0.874117	68311	Lypd2	Ly6/Plaur domain containing 2	protein_coding
4.19702	-1.59519	0.803539	-1.9852	0.0471217	0.874117	108168897	Gm20568	.	pseudogene
26.7631	-1.59152	0.601475	-2.64603	0.00814437	0.874117	72169	Trim29	tripartite motif-containing 29	protein_coding

## Sheet: DEGs_CX_WT-t_vs_WT-nt
DEGs WT-t / WT-nt (log2fc1.5 & raw p-val<0.05)
baseMean	log2FoldChange	lfcSE	stat	pvalue	padj	Gene_number	Gene_symbol	Description	gene_biotype
7.21193	5.91272	1.51043	3.9146	9.05523e-05	0.360398	320295	C920006O11Rik	RIKEN cDNA C920006O11 gene	lncRNA
6.8612	5.84148	1.61493	3.61717	0.000297843	0.638301	67968	Ooep	oocyte expressed protein	protein_coding
5.59986	5.54593	2.23123	2.48559	0.0129337	0.999806	664779	Gm44505	predicted readthrough transcript (NMD candidate), 44505	lncRNA
3.90616	5.03435	1.34092	3.75438	0.000173768	0.478039	115487995	LOC115487995	uncharacterized LOC115487995	lncRNA
3.2645	4.75546	1.8551	2.56345	0.0103637	0.999806	102639552	Gm12111	predicted gene 12111, transcript variant X2	lncRNA
3.16948	4.72718	2.26305	2.08886	0.0367207	0.999806	102640519	Gm36560	predicted gene, 36560, transcript variant X3	lncRNA
2.75555	4.52843	1.80859	2.50385	0.012285	0.999806	105246112	Gm41454	predicted gene, 41454	lncRNA
2.40848	4.33172	2.0432	2.12006	0.0340006	0.999806	71661	0610005C13Rik	RIKEN cDNA 0610005C13 gene	lncRNA
2.39592	4.32432	2.0527	2.10665	0.0351477	0.999806	102632838	Gm30806	predicted gene, 30806, transcript variant X2	lncRNA
2.22151	4.20062	2.07007	2.02922	0.0424362	0.999806	102638497	Gm35048	predicted gene, 35048, transcript variant X2	lncRNA
2.18039	4.19147	1.86196	2.25111	0.0243786	0.999806	432720	Akr1c19	aldo-keto reductase family 1, member C19	protein_coding
2.10106	4.13889	1.81798	2.27664	0.0228075	0.999806	115487107	LOC115487107	uncharacterized LOC115487107	lncRNA
1.96538	4.04217	1.84059	2.19613	0.0280826	0.999806	102638818	Gm26697	predicted gene, 26697, transcript variant X3	lncRNA
1.96606	4.04091	2.06131	1.96036	0.0499533	0.999806	619310	Zfp872	zinc finger protein 872	protein_coding
1.73109	3.85399	1.86635	2.06498	0.0389247	0.999806	105246027	Gm41389	predicted gene, 41389	lncRNA
1.71981	3.8455	1.65484	2.32379	0.0201368	0.999806	105246285	Gm41589	predicted gene, 41589	lncRNA
2.71167	3.82536	1.58979	2.40621	0.0161192	0.999806	115489464	LOC115489464	uncharacterized LOC115489464	protein_coding
1.64014	3.78169	1.87242	2.01968	0.0434167	0.999806	105245120	Gm40614	predicted gene, 40614	lncRNA
4.16489	3.74582	1.60682	2.33121	0.0197424	0.999806	108168861	Gm15462	predicted gene 15462	lncRNA
4.37573	3.67311	1.6714	2.19763	0.0279752	0.999806	56734	Tulp2	tubby-like protein 2	protein_coding
29.9255	3.65626	1.51994	2.40552	0.0161493	0.999806	102633762	Gm31512	predicted gene, 31512, transcript variant X2	lncRNA
3.82097	3.59138	1.81745	1.97605	0.0481487	0.999806	77119	7630403G23Rik	RIKEN cDNA 7630403G23 gene	lncRNA
2.84418	3.54805	1.75004	2.02741	0.0426207	0.999806	101055656	Gm16141	predicted gene 16141, transcript variant X2	lncRNA
1.32667	3.45389	1.75641	1.96645	0.0492467	0.999806	102639314	Gm35655	predicted gene, 35655	lncRNA
2.07477	3.42669	1.73927	1.97019	0.0488169	0.999806	102634561	Gm14377	predicted gene 14377, transcript variant X1	lncRNA
3.2919	3.41157	1.45116	2.35093	0.0187266	0.999806	67518	1700039M10Rik	RIKEN cDNA 1700039M10 gene	lncRNA
1.91525	3.30941	1.57606	2.09981	0.0357459	0.999806	101056084	Gm29776	predicted gene, 29776	protein_coding
1.93609	3.28479	1.64022	2.00266	0.0452139	0.999806	100504069	Gm15915	predicted gene 15915	lncRNA
3.04684	3.27022	1.38204	2.36622	0.0179707	0.999806	208990	Npb	neuropeptide B	protein_coding
2.31912	3.2564	1.48166	2.1978	0.0279631	0.999806	115488012	LOC115488012	uncharacterized LOC115488012	lncRNA
1.81881	3.21968	1.56686	2.05486	0.0398925	0.999806	102636890	Gm12374	predicted gene 12374	lncRNA
1.78231	3.20337	1.5677	2.04335	0.0410176	0.999806	115487989	LOC115487989	uncharacterized LOC115487989	lncRNA
15.5298	3.18586	0.758829	4.1984	2.6881e-05	0.149781	100047966	Gm15725	predicted gene 15725	pseudogene
1.31872	3.06505	1.37849	2.22348	0.0261832	0.999806	667030	Slc25a5-ps	Slc25a5 retrotransposed pseudogene	pseudogene
4.12579	3.00613	1.26899	2.36891	0.0178406	0.999806	23919	Insl5	insulin-like 5	protein_coding
0.922473	2.96668	1.40916	2.10529	0.0352664	0.999806	635097	Gm11701	predicted gene 11701	pseudogene
4.60036	2.907	1.4754	1.97032	0.0488023	0.999806	102633862	Gm31587	predicted gene, 31587, transcript variant X4	lncRNA
3.9719	2.89236	1.26032	2.29494	0.0217368	0.999806	102633591	Gm31379	predicted gene, 31379	lncRNA
1.45055	2.84364	1.39749	2.03481	0.0418695	0.999806	100189605	Mup19	major urinary protein 19	protein_coding
4.22592	2.78553	1.01019	2.75744	0.00582567	0.999806	105246954	Gm42147	predicted gene, 42147	lncRNA
1.70742	2.76257	1.22121	2.26216	0.0236873	0.999806	102465984	Mir7067	mmu-miR-7067-3p	.
1.7688	2.75266	1.39423	1.97432	0.048345	0.999806	664947	Gm7418	predicted pseudogene 7418	pseudogene
1.00733	2.71872	1.31202	2.07216	0.0382506	0.999806	102467557	n-TLcag10	tRNA-Leu	tRNA
10.956	2.66792	0.870762	3.06389	0.00218477	0.999806	622339	Gm6316	predicted pseudogene 6316	pseudogene
62.3562	2.61032	0.732315	3.56447	0.000364594	0.663429	100504285	Abhd12b	abhydrolase domain containing 12B	protein_coding
3.79429	2.54834	1.16874	2.18041	0.0292273	0.999806	105245156	Gm40648	predicted gene, 40648	lncRNA
3.1866	2.5197	1.24843	2.0183	0.0435605	0.999806	667171	Gm8493	predicted gene 8493, transcript variant X2	lncRNA
6.12446	2.51349	1.06649	2.35678	0.018434	0.999806	56066	Cxcl11	chemokine (C-X-C motif) ligand 11	transcribed_pseudogene
6.25527	2.43345	0.924094	2.63334	0.00845503	0.999806	78250	Iqch	IQ motif containing H	protein_coding
54.7965	2.35408	0.704202	3.3429	0.000829079	0.94818	75814	4930467D21Rik	RIKEN cDNA 4930467D21 gene	lncRNA
4.6764	2.34187	0.846105	2.76783	0.0056431	0.999806	666808	Gm10410	predicted gene 10410, transcript variant X5	protein_coding
2.43954	2.3406	1.14626	2.04195	0.0411564	0.999806	115488777	LOC115488777	uncharacterized LOC115488777	lncRNA
3.64057	2.25593	1.08944	2.07072	0.0383849	0.999806	105246489	Gm41774	predicted gene, 41774	lncRNA
6.41753	2.22212	0.995679	2.23176	0.0256305	0.999806	619300	6430553K19Rik	RIKEN cDNA 6430553K19 gene	lncRNA
70.0092	2.1475	0.399755	5.37205	7.78478e-08	0.000722946	545829	Gm5874	predicted gene 5874	pseudogene
5.11696	2.09558	0.775169	2.70338	0.00686376	0.999806	432537	Gm12009	predicted gene 12009	pseudogene
3.32263	2.08691	1.06353	1.96225	0.0497335	0.999806	257871	Olfr1372-ps1	olfactory receptor 1372, pseudogene 1	transcribed_pseudogene
4.38714	2.08334	0.807275	2.5807	0.00985989	0.999806	115486703	LOC115486703	small nucleolar RNA SNORD115	snoRNA
5.91681	2.0599	1.01971	2.02009	0.0433739	0.999806	115487210	LOC115487210	uncharacterized LOC115487210	lncRNA
6.57255	1.9984	1.00927	1.98004	0.0476987	0.999806	73989	4930452G13Rik	RIKEN cDNA 4930452G13 gene	lncRNA
5.37031	1.98312	0.879833	2.25398	0.0241977	0.999806	102638064	Gm34717	predicted gene, 34717	lncRNA
10.1979	1.92345	0.820768	2.34347	0.0191052	0.999806	791370	A130051J06Rik	RIKEN cDNA A130051J0 gene, transcript variant X6	lncRNA
6.77052	1.90625	0.866334	2.20036	0.027781	0.999806	102639045	Gm15564	predicted gene 15564, transcript variant X2	lncRNA
7.22722	1.90543	0.883609	2.15641	0.0310513	0.999806	102634559	Gm29443	predicted gene 29443	lncRNA
3.95228	1.86433	0.751064	2.48225	0.0130554	0.999806	668918	Gm14111	predicted gene 14111	pseudogene
3.03082	1.83464	0.728479	2.51845	0.0117873	0.999806	68222	Fam166a	family with sequence similarity 166, member A	protein_coding
3.08571	1.79247	0.903224	1.98453	0.0471973	0.999806	67342	Kcnmb4os1	potassium large conductance calcium-activated channel, subfamily M, beta member 4, opposite strand 1	lncRNA
5.99558	1.73955	0.628749	2.76668	0.00566305	0.999806	97209	A230098N10Rik	RIKEN cDNA A230098N10 gene	lncRNA
43.1853	1.68701	0.800062	2.1086	0.0349795	0.999806	18429	Oxt	oxytocin	protein_coding
71.2179	1.67928	0.539116	3.11488	0.0018402	0.999806	67086	1700020N18Rik	RIKEN cDNA 1700020N18 gene	lncRNA
10.2621	1.65951	0.813149	2.04085	0.0412659	0.999806	71046	4933405L10Rik	RIKEN cDNA 4933405L10 gene	protein_coding
3.16509	1.63031	0.65603	2.48511	0.0129512	0.999806	100418326	Gm12978	predicted gene 12978	pseudogene
41.9512	1.54811	0.749819	2.06464	0.0389573	0.999806	102633986	Gm31679	predicted gene, 31679	protein_coding
4.79916	1.52949	0.710316	2.15325	0.0312992	0.999806	27412	Peg12	paternally expressed 12	protein_coding
44.0142	-25.8348	3.07289	-8.40732	4.19487e-17	1.16869e-12	20199	S100a5	S100 calcium binding protein A5	protein_coding
4.8372	-5.88839	1.95225	-3.01621	0.0025596	0.999806	353346	Gpr141	G protein-coupled receptor 141	protein_coding
11.8006	-5.64681	1.66385	-3.39383	0.000689225	0.914371	72373	Psca	prostate stem cell antigen	protein_coding
2.95924	-5.54856	2.56532	-2.16291	0.0305479	0.999806	12945	Dmbt1	deleted in malignant brain tumors 1	protein_coding
2.74589	-5.44168	2.2577	-2.41027	0.0159408	0.999806	11997	Akr1b7	aldo-keto reductase family 1, member B7	protein_coding
13.1803	-5.43477	1.56428	-3.47429	0.000512202	0.792775	17833	Muc5ac	mucin 5, subtypes A and C, tracheobronchial/gastric	protein_coding
2.73575	-5.4347	2.61448	-2.0787	0.0376452	0.999806	94215	Ugt2a1	UDP glucuronosyltransferase 2 family, polypeptide A1	protein_coding
3.28891	-5.31872	2.04177	-2.60495	0.00918871	0.999806	15410	Hoxb3	homeobox B3	protein_coding
14.8541	-5.18507	1.38875	-3.73362	0.000188745	0.478039	67749	Mgarp	mitochondria localized glutamic acid rich protein	protein_coding
16.6807	-5.1232	2.29558	-2.23177	0.0256304	0.999806	16687	Krt6a	keratin 6A	protein_coding
10.1765	-5.02026	1.46414	-3.42881	0.00060624	0.844492	69693	Pof1b	premature ovarian failure 1B	protein_coding
4.91049	-5.00659	1.82681	-2.74061	0.00613249	0.999806	213171	Prss27	protease, serine 27	protein_coding
31.3852	-4.97071	1.81626	-2.73679	0.00620419	0.999806	70405	Calml3	calmodulin-like 3	protein_coding
4.53925	-4.88718	2.10116	-2.32594	0.0200218	0.999806	102632266	Gm30392	predicted gene, 30392, transcript variant X2	lncRNA
14.9228	-4.79726	2.30855	-2.07804	0.0377052	0.999806	16688	Krt6b	keratin 6B	protein_coding
6.40881	-4.72126	1.51167	-3.1232	0.00178895	0.999806	100502876	Kcnmb3	potassium large conductance calcium-activated channel, subfamily M, beta member 3	protein_coding
5.26099	-4.55857	1.7258	-2.64143	0.0082557	0.999806	12740	Cldn4	claudin 4	protein_coding
4.10219	-4.38574	1.92933	-2.27319	0.0230144	0.999806	16427	Itih4	inter alpha-trypsin inhibitor, heavy chain 4	protein_coding
1.61143	-4.25626	2.15465	-1.97538	0.0482251	0.999806	100039953	Gfy	golgi-associated olfactory signaling regulator	protein_coding
1.99744	-4.2069	1.39587	-3.01382	0.00257984	0.999806	108015	Chrnb4	cholinergic receptor, nicotinic, beta polypeptide 4	protein_coding
5.06565	-4.10755	1.51566	-2.71007	0.0067269	0.999806	102638121	Gm34759	predicted gene, 34759, transcript variant X2	lncRNA
1.49576	-3.96333	1.44485	-2.74308	0.00608663	0.999806	102633281	Gm31143	predicted gene, 31143	lncRNA
4.94472	-3.91183	1.48376	-2.63643	0.00837826	0.999806	102631593	Gm29890	predicted gene, 29890, transcript variant X8	lncRNA
11.7842	-3.87151	1.23927	-3.12402	0.00178399	0.999806	76509	Plet1	placenta expressed transcript 1	protein_coding
21.552	-3.84237	1.66824	-2.30325	0.0212648	0.999806	16665	Krt15	keratin 15	protein_coding
1.66735	-3.68184	1.57505	-2.3376	0.0194078	0.999806	102465904	Mir8118	microRNA 8118	miRNA
7.16626	-3.50121	1.22146	-2.86642	0.00415146	0.999806	13828	Epb42	erythrocyte membrane protein band 4.2	protein_coding
1.88224	-3.49261	1.74822	-1.99781	0.0457377	0.999806	237890	Slfn14	schlafen 14	protein_coding
15.7719	-3.35807	1.19234	-2.81638	0.00485686	0.999806	12715	Ckm	creatine kinase, muscle	protein_coding
4.54903	-3.3413	1.06645	-3.1331	0.00172969	0.999806	16669	Krt19	keratin 19	protein_coding
2.68414	-3.32297	1.62829	-2.04077	0.0412738	0.999806	114304	Slc28a3	solute carrier family 28 (sodium-coupled nucleoside transporter), member 3	protein_coding
6.08666	-3.21689	1.59004	-2.02315	0.0430579	0.999806	66166	S100a14	S100 calcium binding protein A14	protein_coding
2.52641	-3.09258	1.36952	-2.25815	0.0239363	0.999806	102631547	Gm14127	predicted gene 14127	transcribed_pseudogene
45.3607	-3.06227	0.817665	-3.74514	0.000180291	0.478039	11830	Aqp5	aquaporin 5	protein_coding
19.2707	-2.99306	0.734642	-4.07417	4.6179e-05	0.214425	229277	Stoml3	stomatin (Epb7.2)-like 3	protein_coding
8.93306	-2.99135	1.49122	-2.00598	0.0448587	0.999806	100033459	Ifi208	interferon activated gene 208	protein_coding
5.94193	-2.98485	1.03513	-2.88355	0.00393217	0.999806	115488898	LOC115488898	uncharacterized LOC115488898	lncRNA
6.0179	-2.97127	1.42334	-2.08753	0.0368404	0.999806	77596	Adgrf1	adhesion G protein-coupled receptor F1	protein_coding
6.214	-2.82485	1.20445	-2.34535	0.0190092	0.999806	108168909	Gm46830	predicted gene, 46830, transcript variant X3	lncRNA
21.9581	-2.80069	1.20283	-2.32841	0.0198901	0.999806	13087	Cyp2a5	cytochrome P450, family 2, subfamily a, polypeptide 5	protein_coding
7.8702	-2.74044	1.37519	-1.99277	0.0462867	0.999806	11828	Aqp3	aquaporin 3	protein_coding
9.12108	-2.72761	0.990209	-2.75458	0.0058767	0.999806	13710	Elf3	E74-like factor 3	protein_coding
4.85137	-2.71539	0.859752	-3.15835	0.00158668	0.999806	108167515	Gm45700	.	pseudogene
5.31053	-2.68914	1.27107	-2.11566	0.0343741	0.999806	319200	Gpr82	G protein-coupled receptor 82	protein_coding
1.1506	-2.68595	1.19612	-2.24554	0.0247333	0.999806	102639210	Gm35570	.	pseudogene
0.87205	-2.67569	1.06508	-2.5122	0.011998	0.999806	115490288	LOC115490288	U1 spliceosomal RNA	snRNA
12.8232	-2.66016	1.15018	-2.31282	0.0207327	0.999806	102636929	Gm33867	predicted gene, 33867, transcript variant X2	lncRNA
10.2267	-2.65922	1.13653	-2.33977	0.0192956	0.999806	21830	Theg	testicular haploid expressed gene	protein_coding
8.98823	-2.62639	1.02871	-2.55308	0.0106776	0.999806	13661	Ehf	ets homologous factor	protein_coding
13.5398	-2.47088	1.04721	-2.35949	0.0183003	0.999806	245572	Tbx22	T-box 22	protein_coding
6.57557	-2.45881	1.22605	-2.00547	0.0449125	0.999806	57765	Tbx21	T-box 21	protein_coding
2.67124	-2.44909	0.752447	-3.25484	0.00113458	0.999806	666430	Gm8100	predicted gene 8100	pseudogene
83.1556	-2.44354	0.690868	-3.53692	0.00040482	0.663429	67855	Asprv1	aspartic peptidase, retroviral-like 1	protein_coding
7.68362	-2.42449	0.850611	-2.85029	0.00436794	0.999806	115486898	LOC115486898	uncharacterized LOC115486898, transcript variant X2	lncRNA
2.33185	-2.4052	0.949447	-2.53327	0.0113004	0.999806	115486694	LOC115486694	small nucleolar RNA SNORD115	snoRNA
10.4234	-2.40151	1.18165	-2.03233	0.0421201	0.999806	241452	Dhrs9	dehydrogenase/reductase (SDR family) member 9	protein_coding
13.754	-2.34301	1.01647	-2.30504	0.0211641	0.999806	328563	Apol11b	apolipoprotein L 11b	protein_coding
5.48943	-2.33914	0.963741	-2.42715	0.0152181	0.999806	100416095	Gm15808	predicted gene 15808	pseudogene
13.2758	-2.24943	0.981853	-2.291	0.0219634	0.999806	115489718	LOC115489718	uncharacterized LOC115489718	lncRNA
10.3293	-2.2457	0.973832	-2.30605	0.0211081	0.999806	100504616	Gm15910	predicted gene 15910	lncRNA
3.0035	-2.23936	1.13721	-1.96917	0.0489337	0.999806	108168110	Gm46437	predicted gene, 46437	lncRNA
29.5086	-2.21422	0.889369	-2.48965	0.0127867	0.999806	11937	Atp2a1	ATPase, Ca++ transporting, cardiac muscle, fast twitch 1	protein_coding
11.9247	-2.2099	0.836524	-2.64176	0.00824756	0.999806	16369	Irs3	insulin receptor substrate 3	protein_coding
11.1591	-2.20871	1.08307	-2.0393	0.0414196	0.999806	56774	Slc6a14	solute carrier family 6 (neurotransmitter transporter), member 14	protein_coding
11.0566	-2.15797	0.868774	-2.48392	0.0129944	0.999806	18507	Pax5	paired box 5	protein_coding
9.53046	-2.148	1.07234	-2.00309	0.0451675	0.999806	105246658	Gm41915	predicted gene, 41915	lncRNA
8.34539	-2.10505	1.06406	-1.97831	0.0478938	0.999806	102631992	LOC102631992	uncharacterized LOC102631992, transcript variant X1	lncRNA
11.2854	-2.10249	1.00837	-2.08505	0.037065	0.999806	102635643	Gm32930	predicted gene, 32930, transcript variant X3	lncRNA
11.127	-2.08744	1.062	-1.96556	0.0493491	0.999806	278304	Zfp385c	zinc finger protein 385C	protein_coding
8.67331	-2.07817	0.941254	-2.20788	0.0272528	0.999806	102634850	Gm32337	predicted gene, 32337	lncRNA
2.77725	-2.07394	0.95682	-2.16754	0.0301938	0.999806	102467565	n-TKctt12	tRNA-Lys	tRNA
7.40531	-2.06188	0.649748	-3.17335	0.00150688	0.999806	434693	Mrto4-ps2	.	pseudogene
3.06617	-2.03906	0.872754	-2.33635	0.0194731	0.999806	100039384	Gm2199	predicted gene 2199	pseudogene
1.98992	-2.02828	0.815436	-2.48735	0.0128699	0.999806	115486841	LOC115486841	small nucleolar RNA SNORD88	snoRNA
4.65479	-2.01749	0.974354	-2.07059	0.0383969	0.999806	100861870	Gm21284	predicted gene, 21284	lncRNA
18.114	-2.00845	0.874852	-2.29576	0.0216897	0.999806	213696	Duoxa1	dual oxidase maturation factor 1	protein_coding
14.0733	-2.0015	0.744335	-2.68898	0.00716706	0.999806	108168382	Gm46626	predicted gene, 46626	lncRNA
8.65059	-2.00092	0.987062	-2.02715	0.0426472	0.999806	102638762	Gm35248	predicted gene, 35248, transcript variant X8	lncRNA
10.5506	-1.99588	0.888663	-2.24594	0.024708	0.999806	12789	Cnga2	cyclic nucleotide gated channel alpha 2	protein_coding
9.20355	-1.97587	0.662062	-2.98442	0.00284114	0.999806	383592	Kif28	kinesin family member 28	protein_coding
13.4514	-1.97335	0.863734	-2.28468	0.0223318	0.999806	16541	Napsa	napsin A aspartic peptidase	protein_coding
17.3239	-1.95532	0.952742	-2.05231	0.0401394	0.999806	21957	Tnnt3	troponin T3, skeletal, fast	protein_coding
10.551	-1.9515	0.831809	-2.34609	0.0189715	0.999806	105247205	Gm42344	predicted gene, 42344	lncRNA
6.89457	-1.92574	0.742667	-2.59301	0.00951393	0.999806	115488238	LOC115488238	small nucleolar RNA U109	snoRNA
6.83817	-1.92469	0.737435	-2.60997	0.00905492	0.999806	66341	Eid3	EP300 interacting inhibitor of differentiation 3	protein_coding
145.118	-1.91511	0.584161	-3.27839	0.00104401	0.999806	11670	Aldh3a1	aldehyde dehydrogenase family 3, subfamily A1	protein_coding
3.85783	-1.91225	0.710496	-2.69143	0.00711471	0.999806	100416827	Gm18284	predicted gene, 18284	pseudogene
23.5674	-1.90972	0.802441	-2.37989	0.017318	0.999806	434223	Gm1966	predicted gene 1966	protein_coding
6.55946	-1.87057	0.651738	-2.87013	0.00410308	0.999806	115488056	LOC115488056	small nucleolar RNA SNORD113/SNORD114 family	snoRNA
9.75782	-1.8471	0.854333	-2.16203	0.0306158	0.999806	108167825	Gm16315	predicted gene 16315	lncRNA
21.0006	-1.82034	0.650627	-2.79782	0.00514489	0.999806	102636815	LOC102636815	.	pseudogene
5.13562	-1.78519	0.902855	-1.97727	0.0480113	0.999806	68612	Ube2c	ubiquitin-conjugating enzyme E2C	protein_coding
8.15396	-1.77222	0.619117	-2.86249	0.00420329	0.999806	115486329	LOC115486329	small nucleolar RNA SNORA70	snoRNA
15.9911	-1.72714	0.675693	-2.55611	0.010585	0.999806	20737	Spn	sialophorin	protein_coding
7.12115	-1.72008	0.871238	-1.97429	0.0483488	0.999806	666578	Gm8173	predicted gene 8173	pseudogene
13.008	-1.71813	0.846398	-2.02993	0.0423639	0.999806	115487791	LOC115487791	uncharacterized LOC115487791	lncRNA
1.73841	-1.6961	0.733263	-2.31309	0.0207178	0.999806	108169117	Gm6272	.	pseudogene
9.41255	-1.67623	0.716441	-2.33966	0.0193013	0.999806	368203	Gm5136	predicted gene 5136	protein_coding
24.4769	-1.64375	0.722424	-2.27532	0.0228866	0.999806	115488780	LOC115488780	uncharacterized LOC115488780	lncRNA
2.63156	-1.63904	0.747387	-2.19303	0.028305	0.999806	105243332	Gm39285	predicted gene, 39285, transcript variant X1	lncRNA
2.2292	-1.63713	0.74142	-2.20811	0.0272369	0.999806	666351	Gm13232	.	pseudogene
14.3408	-1.60986	0.68874	-2.33741	0.0194181	0.999806	67350	1700084E18Rik	RIKEN cDNA 1700084E18 gene	lncRNA
8.1959	-1.60084	0.618201	-2.58951	0.00961128	0.999806	622589	Gm6336	predicted pseudogene 6336	pseudogene
11.884	-1.59438	0.613163	-2.60026	0.00931535	0.999806	102637381	Gm17171	predicted gene 17171, transcript variant X1	lncRNA
13.2415	-1.58548	0.654267	-2.42329	0.0153806	0.999806	102640920	Pvrig	poliovirus receptor related immunoglobulin domain containing, transcript variant X4	protein_coding
277.158	-1.58417	0.477077	-3.32058	0.000898298	0.94818	22138	Ttn	titin	protein_coding
19.3505	-1.56155	0.665194	-2.34751	0.0188995	0.999806	381409	Cdh26	cadherin-like 26	protein_coding
7.1822	-1.56077	0.72959	-2.13924	0.0324165	0.999806	665004	Gm7443	predicted gene 7443	transcribed_pseudogene
17.5991	-1.56044	0.745897	-2.09202	0.0364363	0.999806	56753	Tacstd2	tumor-associated calcium signal transducer 2	protein_coding
21.1408	-1.55711	0.573265	-2.71621	0.00660341	0.999806	20517	Slc22a1	solute carrier family 22 (organic cation transporter), member 1	protein_coding
12.7937	-1.55367	0.692242	-2.24441	0.0248063	0.999806	108168979	LOC108168979	uncharacterized LOC108168979, transcript variant X2	lncRNA
13.9223	-1.53946	0.64118	-2.40099	0.0163509	0.999806	100416214	Gm17971	predicted gene, 17971	pseudogene
5.48301	-1.53783	0.599727	-2.56422	0.0103407	0.999806	100042023	Gm10193	.	pseudogene
21.216	-1.53486	0.673145	-2.28014	0.0225994	0.999806	73673	Rec114	REC114 meiotic recombination protein	protein_coding
42.7436	-1.50541	0.576929	-2.60934	0.00907162	0.999806	105244634	Gm12701	predicted gene 12701	lncRNA
3.00745	-1.50205	0.653078	-2.29996	0.0214507	0.999806	666474	Gm13167	.	pseudogene

## Sheet: DEGs_HC_TS-t_vs_TS-nt
DEGs TS-t / TS-nt (log2fc1.5 & raw p-val<0.05)
baseMean	log2FoldChange	lfcSE	stat	pvalue	padj	Gene_number	Gene_symbol	Description	gene_biotype
8.75131	6.32232	1.79692	3.51842	0.000434125	0.669072	77414	C030013G03Rik	RIKEN cDNA C030013G03 gene	lncRNA
7.8519	6.16645	3.05922	2.01569	0.0438322	0.998836	277773	Fam205c	family with sequence similarity 205, member C	protein_coding
10.8027	5.89116	2.82872	2.08262	0.0372856	0.998836	381572	Aadacl4fm1	RIKEN cDNA 9430007A20 gene	protein_coding
8.60165	5.56155	1.46701	3.79108	0.000149996	0.507249	13490	Drd3	dopamine receptor D3	protein_coding
4.38883	5.32788	2.29635	2.32015	0.0203329	0.998341	100040233	Gm10334	predicted gene 10334	protein_coding
7.08228	5.277	1.29469	4.07589	4.58382e-05	0.206685	433171	Gm10549	predicted gene 10549	lncRNA
4.19219	5.26197	2.28316	2.30469	0.0211841	0.998836	66106	Smpx	small muscle protein, X-linked	protein_coding
4.03132	5.20403	1.7878	2.91086	0.00360438	0.817208	102634561	Gm14377	predicted gene 14377, transcript variant X1	lncRNA
4.01465	5.19795	2.30103	2.25897	0.0238854	0.998836	242726	Padi6	peptidyl arginine deiminase, type VI	protein_coding
3.93986	5.16378	1.34304	3.84484	0.000120632	0.466225	108168429	Gm46666	predicted gene, 46666	lncRNA
3.7666	5.1069	1.62547	3.1418	0.00167913	0.817208	240754	Lax1	lymphocyte transmembrane adaptor 1	protein_coding
3.60626	5.04122	2.07219	2.4328	0.0149825	0.964863	102632672	Gm30687	predicted gene, 30687	lncRNA
3.42347	4.96659	1.86009	2.67008	0.00758321	0.866622	102638158	Gm34788	predicted gene, 34788, transcript variant X2	lncRNA
3.30159	4.9168	1.60597	3.06158	0.00220171	0.817208	68483	1110002O04Rik	RIKEN cDNA 1110002O04 gene, transcript variant X1	lncRNA
3.28542	4.91267	1.82038	2.6987	0.00696101	0.866622	105245779	Gm17232	predicted gene 17232	lncRNA
3.2785	4.90194	2.07387	2.36367	0.0180952	0.996342	102633955	Gm31652	predicted gene, 31652	lncRNA
3.10318	4.82555	1.81164	2.66364	0.00773012	0.866622	67522	1700097N02Rik	RIKEN cDNA 1700097N02 gene	lncRNA
3.03678	4.79122	2.06361	2.32176	0.0202458	0.996342	20415	Shbg	sex hormone binding globulin	protein_coding
3.02347	4.79062	2.06055	2.32492	0.0200762	0.996342	211666	Mgst2	microsomal glutathione S-transferase 2	protein_coding
2.89404	4.72128	2.09365	2.25505	0.0241304	0.998836	102635188	Gm32590	predicted gene, 32590	lncRNA
2.84864	4.70604	2.34048	2.01071	0.0443559	0.998836	108168284	Gm46549	predicted gene, 46549, transcript variant X1	lncRNA
2.86125	4.70374	2.08519	2.25578	0.0240844	0.998836	102638458	Gm35018	predicted gene, 35018, transcript variant X2	lncRNA
2.84425	4.69967	1.68352	2.79157	0.00524532	0.866265	115488384	LOC115488384	uncharacterized LOC115488384	lncRNA
4.73417	4.68987	1.53447	3.05634	0.00224059	0.817208	102634456	Gm32036	predicted gene, 32036	lncRNA
2.81302	4.68363	2.35595	1.988	0.0468116	0.998836	102640424	Gm36488	predicted gene, 36488, transcript variant X3	lncRNA
4.71466	4.68157	1.90155	2.46197	0.0138175	0.963448	14171	Fgf17	fibroblast growth factor 17	protein_coding
2.70321	4.62875	1.60731	2.87981	0.0039792	0.82178	77647	Trat1	T cell receptor associated transmembrane adaptor 1	protein_coding
2.7022	4.62643	1.82492	2.53514	0.0112403	0.939192	102635131	Gm32549	predicted gene, 32549	lncRNA
2.67715	4.6113	1.83129	2.51807	0.0118	0.947767	93675	Clec2i	C-type lectin domain family 2, member i	protein_coding
46.6062	4.58045	2.05724	2.2265	0.0259804	0.998836	108168004	LOC108168004	.	pseudogene
2.61502	4.57611	2.09362	2.18574	0.0288347	0.998836	108168926	Gm46842	predicted gene, 46842, transcript variant X2	lncRNA
2.60256	4.57582	2.07122	2.20924	0.0271583	0.998836	230098	Arhgef39	Rho guanine nucleotide exchange factor (GEF) 39	protein_coding
2.55492	4.54861	2.0798	2.18704	0.0287395	0.998836	102636637	Gm33647	predicted gene, 33647, transcript variant X1	lncRNA
2.55587	4.54136	2.11228	2.14997	0.0315573	0.998836	17897	Myl3	myosin, light polypeptide 3	protein_coding
2.51694	4.5255	2.14026	2.11446	0.034476	0.998836	102636342	Gm33435	predicted gene, 33435	lncRNA
2.4577	4.49268	1.84052	2.44098	0.0146476	0.964863	105246687	Gm41935	predicted gene, 41935	lncRNA
2.26628	4.36903	2.0967	2.08377	0.037181	0.998836	105242556	Gm38735	predicted gene, 38735	lncRNA
2.24813	4.36183	2.08936	2.08764	0.03683	0.998836	666578	Gm8173	predicted gene 8173	pseudogene
2.22394	4.34742	2.11263	2.05783	0.0396069	0.998836	108168294	Gm46555	predicted gene, 46555, transcript variant X2	lncRNA
2.21923	4.3451	2.1014	2.06771	0.038667	0.998836	622402	Akr1c12	aldo-keto reductase family 1, member C12	protein_coding
4.70647	4.3059	1.27212	3.38482	0.000712257	0.737616	66330	1700020L24Rik	RIKEN cDNA 1700020L24 gene	protein_coding
2.08212	4.25296	1.87331	2.27029	0.0231899	0.998836	66468	Ska1	spindle and kinetochore associated complex subunit 1	protein_coding
2.04667	4.22613	2.10453	2.00811	0.0446321	0.998836	319743	9630013D21Rik	RIKEN cDNA 9630013D21 gene, transcript variant X1	lncRNA
2.00948	4.20506	1.70961	2.45967	0.0139067	0.964863	102637067	Gm33971	predicted gene, 33971	lncRNA
1.99431	4.19224	2.12207	1.97554	0.0482067	0.998836	115489526	LOC115489526	uncharacterized LOC115489526	lncRNA
4.35762	4.18888	1.92759	2.17312	0.0297712	0.998836	216749	Nmur2	neuromedin U receptor 2	protein_coding
1.9735	4.17407	1.87979	2.2205	0.0263852	0.998836	105244984	Gm40501	predicted gene, 40501	lncRNA
3.35298	4.17341	1.53337	2.72172	0.00649427	0.866622	214105	Sox30	SRY (sex determining region Y)-box 30	protein_coding
1.947	4.15812	1.87021	2.22334	0.0261926	0.998836	102639968	Gm36157	predicted gene, 36157	lncRNA
1.93946	4.15118	2.10716	1.97004	0.048834	0.998836	67709	Reg4	regenerating islet-derived family, member 4	protein_coding
1.93772	4.13329	1.7651	2.34168	0.0191973	0.996342	234129	Tpte	transmembrane phosphatase with tensin homology	protein_coding
1.84997	4.08655	1.85612	2.20166	0.0276893	0.998836	105247198	Gm42337	predicted gene, 42337	protein_coding
1.75548	4.00943	1.66584	2.40685	0.0160909	0.991622	105246253	Gm41561	predicted gene, 41561	lncRNA
3.8166	3.99323	1.31554	3.03543	0.00240194	0.817208	69384	Tmem89	transmembrane protein 89	protein_coding
6.06723	3.96995	1.41691	2.80183	0.00508134	0.866265	768252	Foxl2os	forkhead box L2, opposite strand	lncRNA
2.87749	3.95283	1.69087	2.33775	0.0194002	0.996342	434246	Trim72	tripartite motif-containing 72	protein_coding
2.76856	3.90272	1.72202	2.26636	0.0234294	0.998836	231602	P2rx2	purinergic receptor P2X, ligand-gated ion channel, 2	protein_coding
1.56095	3.83586	1.94321	1.97398	0.0483836	0.998836	667676	Gm8756	predicted gene 8756	pseudogene
2.04702	3.83525	1.57927	2.4285	0.0151614	0.969683	102637513	Gm34303	.	pseudogene
1.55752	3.83215	1.93362	1.98185	0.0474958	0.998836	100042940	Gm4117	predicted gene 4117	lncRNA
7.06092	3.83205	1.53606	2.49472	0.0126055	0.957011	101056159	LOC101056159	uncharacterized LOC101056159, transcript variant X4	protein_coding
2.6408	3.82836	1.75524	2.18111	0.0291756	0.998836	108168308	Smim34	small integral membrane protein 34	protein_coding
2.02926	3.81337	1.55688	2.44936	0.0143109	0.964863	102633420	Gm12223	predicted gene 12223, transcript variant X4	lncRNA
1.5164	3.7972	1.93657	1.96079	0.0499041	0.998836	15171	Hcrt	hypocretin	protein_coding
4.3677	3.77767	1.75182	2.15643	0.03105	0.998836	105245005	Gm40520	predicted gene, 40520, transcript variant X1	lncRNA
2.45625	3.71064	1.74647	2.12465	0.0336155	0.998836	20670	Sox15	SRY (sex determining region Y)-box 15	protein_coding
16.4641	3.68521	1.16522	3.16266	0.00156333	0.817208	14963	H2-Bl	histocompatibility 2, blastocyst	transcribed_pseudogene
2.36543	3.65688	1.42101	2.57343	0.0100695	0.921051	217122	Gm11545	predicted gene 11545	protein_coding
4.79106	3.59389	1.44724	2.48327	0.0130182	0.957011	237320	Aldh8a1	aldehyde dehydrogenase 8 family, member A1	protein_coding
2.8882	3.57135	1.74597	2.04548	0.0408078	0.998836	115490146	LOC115490146	uncharacterized LOC115490146, transcript variant X1	lncRNA
4.70571	3.56291	1.58025	2.25465	0.0241555	0.998836	71030	4933403O08Rik	RIKEN cDNA 4933403O08 gene	protein_coding
3.77752	3.54512	1.46928	2.41283	0.015829	0.991622	102639255	Gm35608	predicted gene, 35608	lncRNA
1.64086	3.5035	1.77232	1.97678	0.0480662	0.998836	115490108	LOC115490108	uncharacterized LOC115490108	lncRNA
4.37681	3.48208	1.40994	2.46966	0.013524	0.957011	666279	Dspp	dentin sialophosphoprotein	protein_coding
2.67694	3.45123	1.74497	1.97782	0.0479494	0.998836	108167663	Gm46119	predicted gene, 46119, transcript variant X1	lncRNA
6.02246	3.44756	1.29988	2.65221	0.00799675	0.866622	102635935	Gm12320	predicted gene 12320, transcript variant X1	lncRNA
3.42967	3.42733	1.74199	1.96748	0.049128	0.998836	14170	Fgf15	fibroblast growth factor 15	protein_coding
2.01047	3.41679	1.43979	2.37312	0.0176384	0.996342	574428	Zmynd15	zinc finger, MYND-type containing 15	protein_coding
1.42041	3.28753	1.56745	2.09737	0.0359611	0.998836	387226	Mir30b	microRNA 30b	miRNA
4.77222	3.27848	1.44483	2.2691	0.0232621	0.998836	105243945	Gm39654	predicted gene, 39654	lncRNA
3.05448	3.24244	1.46514	2.21306	0.0268934	0.998836	69824	Glod5	glyoxalase domain containing 5	protein_coding
4.40351	3.15066	1.59627	1.97376	0.0484089	0.998836	99571	Fgg	fibrinogen gamma chain	protein_coding
5.20518	3.13812	1.44699	2.16872	0.0301042	0.998836	105244630	Gm26520	predicted gene, 26520	lncRNA
2.65202	3.08163	1.2203	2.52531	0.0115597	0.944455	102633266	Gm9748	predicted gene 9748	lncRNA
1.23684	3.07557	1.24374	2.47284	0.0134046	0.957011	115488743	LOC115488743	U6 spliceosomal RNA	snRNA
5.88443	3.00421	1.0429	2.88064	0.00396864	0.82178	239283	Oxgr1	oxoglutarate (alpha-ketoglutarate) receptor 1	protein_coding
1.50228	2.97646	1.10027	2.70521	0.00682614	0.866622	115489599	LOC115489599	small nucleolar RNA SNORD62	snoRNA
2.57871	2.96806	1.35008	2.19842	0.027919	0.998836	108167728	Gm46158	predicted gene, 46158	lncRNA
6.91234	2.9674	1.43818	2.0633	0.0390839	0.998836	16869	Lhx1	LIM homeobox protein 1	protein_coding
6.42529	2.9347	1.0586	2.77224	0.00556718	0.866622	115488893	LOC115488893	uncharacterized LOC115488893	lncRNA
13.428	2.9319	1.29475	2.26446	0.0235459	0.998836	108043	Chrnb3	cholinergic receptor, nicotinic, beta polypeptide 3	protein_coding
4.30967	2.92334	1.44134	2.02821	0.042539	0.998836	105244104	Gm39777	predicted gene, 39777	lncRNA
5.51675	2.9208	1.21345	2.40703	0.0160829	0.991622	102635441	Gm32778	predicted gene, 32778, transcript variant X1	lncRNA
4.92087	2.91862	1.4577	2.00221	0.0452623	0.998836	231691	Sds	serine dehydratase	protein_coding
4.49946	2.87545	1.29598	2.21874	0.0265045	0.998836	102642612	Gm38618	predicted gene, 38618	lncRNA
1.83996	2.8594	1.35272	2.11381	0.0345314	0.998836	115486713	LOC115486713	small nucleolar RNA SNORD115	snoRNA
13.6994	2.8424	0.812675	3.49759	0.000469483	0.669072	71887	Ppm1j	protein phosphatase 1J	protein_coding
8.50872	2.7966	1.35786	2.05957	0.0394401	0.998836	102640163	Gm29480	predicted gene 29480, transcript variant X1	lncRNA
5.69165	2.79121	1.17205	2.38148	0.0172432	0.996342	329851	Gm12530	predicted gene 12530	lncRNA
2.24324	2.77165	1.27506	2.17374	0.029725	0.998836	105245290	Gm40766	predicted gene, 40766	lncRNA
81.9733	2.74979	1.02161	2.69162	0.00711052	0.866622	100504285	Abhd12b	abhydrolase domain containing 12B	protein_coding
5.05128	2.74903	1.12982	2.43315	0.0149681	0.964863	56734	Tulp2	tubby-like protein 2	protein_coding
3.8996	2.73358	1.27947	2.1365	0.0326384	0.998836	27413	Abcb11	ATP-binding cassette, sub-family B (MDR/TAP), member 11	protein_coding
1.65804	2.71597	1.37984	1.96832	0.049031	0.998836	100416142	Gm17938	predicted gene, 17938	pseudogene
4.28644	2.70535	1.30254	2.07697	0.0378042	0.998836	403202	A430093F15Rik	RIKEN cDNA A430093F15 gene	lncRNA
11.0321	2.63971	1.1152	2.36702	0.0179319	0.996342	381716	1700015F17Rik	RIKEN cDNA 1700015F17 gene	protein_coding
3.06719	2.62659	1.27935	2.05307	0.0400656	0.998836	102637483	LOC102637483	.	pseudogene
2.95411	2.61643	1.11336	2.35003	0.018772	0.996342	234848	Rpl13-ps1	ribosomal protein L13, pseudogene 1	pseudogene
9.72696	2.61071	1.20269	2.17073	0.0299513	0.998836	74050	4921525O09Rik	RIKEN cDNA 4921525O09 gene	lncRNA
4.12274	2.60245	1.31617	1.97729	0.0480084	0.998836	381651	Odaph	odontogenesis associated phosphoprotein	protein_coding
26.9724	2.54357	0.997929	2.54884	0.0108081	0.939192	11440	Chrna6	cholinergic receptor, nicotinic, alpha polypeptide 6	protein_coding
1.91761	2.51805	1.21928	2.0652	0.0389043	0.998836	115486800	LOC115486800	small nucleolar RNA SNORD116	snoRNA
10.398	2.49964	1.03783	2.40853	0.016017	0.991622	408059	BC049352	cDNA sequence BC049352	protein_coding
6.18562	2.49165	1.14307	2.17979	0.0292729	0.998836	105244648	LOC105244648	uncharacterized LOC105244648, transcript variant X15	lncRNA
56.8266	2.48542	0.921553	2.69699	0.006997	0.866622	102632440	Gm30512	predicted gene, 30512	lncRNA
3.36516	2.44164	1.17574	2.07667	0.0378317	0.998836	115489648	LOC115489648	.	pseudogene
10.4068	2.36033	0.835921	2.82362	0.00474842	0.845157	71235	4933427I22Rik	RIKEN cDNA 4933427I22 gene	lncRNA
2.16885	2.35861	1.17391	2.00919	0.0445172	0.998836	105243332	Gm39285	predicted gene, 39285, transcript variant X1	lncRNA
5.62415	2.35088	0.855726	2.74723	0.00601002	0.866622	102634918	Gm38471	predicted gene, 38471	lncRNA
4.53701	2.30984	0.914415	2.52603	0.0115361	0.944455	101056198	Gm29794	.	pseudogene
8.36362	2.28898	1.15286	1.98549	0.0470901	0.998836	102637165	Gm34048	predicted gene, 34048	lncRNA
17.2568	2.27048	0.964184	2.35482	0.0185318	0.996342	20460	Stil	Scl/Tal1 interrupting locus	protein_coding
9.48565	2.25477	1.05944	2.12827	0.0333148	0.998836	69926	Dnah17	dynein, axonemal, heavy chain 17	protein_coding
3.51262	2.24917	1.14236	1.96888	0.0489663	0.998836	108168270	Gm15696	.	pseudogene
4.87458	2.22316	0.947766	2.34568	0.0189924	0.996342	19222	Ptgir	prostaglandin I receptor (IP)	protein_coding
3.45292	2.20941	0.933128	2.36774	0.0178969	0.996342	236069	Gm13238	predicted gene 13238	transcribed_pseudogene
6.6245	2.1861	1.09756	1.99179	0.0463941	0.998836	102638933	Fhad1os2	forkhead-associated (FHA) phosphopeptide binding domain 1, opposite strand 2, transcript variant X2	lncRNA
19.0939	2.13097	0.762821	2.79354	0.0052134	0.866265	68810	Nexn	nexilin	protein_coding
19.2529	2.06406	0.896568	2.30218	0.0213251	0.998836	102634756	Gm32262	predicted gene, 32262, transcript variant X21	lncRNA
15.119	2.05785	0.72535	2.83704	0.00455336	0.839312	115490145	LOC115490145	uncharacterized LOC115490145, transcript variant X1	lncRNA
8.73541	2.00209	0.721454	2.77507	0.00551893	0.866622	432745	4930447K03Rik	RIKEN cDNA 4930447K03 gene	lncRNA
22.4177	1.99746	0.982885	2.03225	0.0421288	0.998836	170732	Trhr2	thyrotropin releasing hormone receptor 2	protein_coding
79.3516	1.9649	0.805196	2.44028	0.0146759	0.964863	100125263	Trbc2	T cell receptor beta, constant 2	C_region
9.95116	1.92755	0.778584	2.47572	0.0132969	0.957011	102632094	Gm30259	predicted gene, 30259	lncRNA
14.2774	1.8264	0.791173	2.30847	0.0209732	0.998836	432516	Myo1a	myosin IA	protein_coding
3.67982	1.80698	0.91553	1.97369	0.0484165	0.998836	666607	Gm8185	predicted gene 8185	pseudogene
12.3684	1.79264	0.83121	2.15666	0.0310322	0.998836	625068	Vmn2r84	vomeronasal 2, receptor 84	protein_coding
38.6068	1.78412	0.667109	2.6744	0.00748631	0.866622	115488800	LOC115488800	uncharacterized LOC115488800	lncRNA
9.42878	1.77456	0.831004	2.13544	0.0327254	0.998836	102638892	Gm35344	predicted gene, 35344	lncRNA
2.05931	1.77379	0.893576	1.98504	0.0471398	0.998836	115486645	LOC115486645	small nucleolar RNA SNORD115	snoRNA
4.23079	1.76934	0.828685	2.13512	0.0327516	0.998836	100043318	Gm4356	predicted gene 4356	pseudogene
1.77115	1.75596	0.895736	1.96036	0.049954	0.998836	115486644	LOC115486644	small nucleolar RNA SNORD115	snoRNA
18.1717	1.75046	0.687776	2.5451	0.0109246	0.939192	19051	Ppp1r17	protein phosphatase 1, regulatory subunit 17	protein_coding
6.6544	1.75036	0.688053	2.54392	0.0109615	0.939192	100416214	Gm17971	predicted gene, 17971	pseudogene
16.5335	1.74874	0.627399	2.78728	0.00531529	0.866265	78568	9630009A06Rik	RIKEN cDNA 9630009A06 gene	lncRNA
23.044	1.74652	0.643283	2.71501	0.00662735	0.866622	102641704	Gm11690	predicted gene 11690	lncRNA
4.70883	1.66949	0.783398	2.13109	0.0330816	0.998836	108168764	LOC108168764	uncharacterized LOC108168764, transcript variant X1	lncRNA
2.47771	1.65172	0.781712	2.11296	0.0346045	0.998836	115486649	LOC115486649	small nucleolar RNA SNORD115	snoRNA
23.4718	1.65019	0.747703	2.20701	0.0273135	0.998836	217409	Gm4804	predicted gene 4804	pseudogene
7.02968	1.64219	0.60029	2.73566	0.00622549	0.866622	100049077	Gm45914	predicted gene, 45914	lncRNA
16.5858	1.63972	0.702469	2.33422	0.0195841	0.996342	14178	Fgf7	fibroblast growth factor 7	protein_coding
13.2119	1.63053	0.752457	2.16694	0.0302397	0.998836	100532730	C230037L18Rik	RIKEN cDNA C230037L18 gene	lncRNA
43.9957	1.61471	0.531022	3.04076	0.00235984	0.817208	105244779	Gm40331	predicted gene, 40331, transcript variant X1	lncRNA
21.8325	1.5689	0.466761	3.36126	0.000775889	0.749675	56622	Adam21	a disintegrin and metallopeptidase domain 21	protein_coding
11.9917	1.56864	0.603537	2.59908	0.00934753	0.90967	68616	Gdpd3	glycerophosphodiester phosphodiesterase domain containing 3	protein_coding
8.30098	1.55852	0.708731	2.19903	0.0278759	0.998836	73405	1700055D18Rik	RIKEN cDNA 1700055D18 gene	lncRNA
10.3726	1.55844	0.758833	2.05373	0.0400022	0.998836	102634719	Gm32237	predicted gene, 32237	lncRNA
19.9007	1.53926	0.664883	2.31509	0.0206079	0.998836	102634592	Gm32133	predicted gene, 32133, transcript variant X3	lncRNA
14.0631	1.53709	0.662078	2.32162	0.0202536	0.996342	102635798	Gm33046	predicted gene, 33046, transcript variant X1	lncRNA
13.9338	1.51908	0.731838	2.07571	0.0379207	0.998836	102639650	Vamp9	vesicle-associated membrane protein 9, transcript variant X2	protein_coding
9.2085	1.51517	0.757761	1.99953	0.045551	0.998836	67289	3110021A11Rik	RIKEN cDNA 3110021A11 gene	lncRNA
17.0874	1.51076	0.572028	2.64106	0.00826472	0.877484	115489436	LOC115489436	uncharacterized LOC115489436	lncRNA
6.6205	1.506	0.746378	2.01775	0.0436176	0.998836	102640987	Gm36917	predicted gene, 36917	lncRNA
11.5571	1.50053	0.741665	2.02319	0.0430537	0.998836	69303	1700001G11Rik	RIKEN cDNA 1700001G11 gene	lncRNA
1.7833	-4.64676	2.20618	-2.10624	0.0351832	0.998836	74635	4930425O10Rik	RIKEN cDNA 4930425O10 gene	lncRNA
1.53832	-4.4352	2.23829	-1.98151	0.0475338	0.998836	105245924	Gm16136	predicted gene 16136	lncRNA
1.71433	-4.3316	1.43381	-3.02103	0.00251913	0.817208	102637129	Gm12854	.	pseudogene
5.10261	-3.80141	0.861858	-4.41072	1.03029e-05	0.139367	100504377	Gm20199	predicted gene, 20199	lncRNA
1.60981	-3.70699	1.81562	-2.04172	0.0411789	0.998836	115488003	LOC115488003	uncharacterized LOC115488003	lncRNA
2.52142	-3.62282	1.83892	-1.97009	0.0488286	0.998836	20700	Serpina1a	serine (or cysteine) peptidase inhibitor, clade A, member 1A	protein_coding
2.75532	-3.62084	1.80272	-2.00854	0.0445859	0.998836	105243068	Gm39099	predicted gene, 39099	lncRNA
1.44178	-3.25474	1.6383	-1.98666	0.0469597	0.998836	320354	Grin1os	glutamate receptor, ionotropic, NMDA1 (zeta 1), opposite strand	protein_coding
4.06737	-2.76122	1.20268	-2.29588	0.0216827	0.998836	244885	Sh2d7	SH2 domain containing 7	protein_coding
4.27459	-2.60345	0.909281	-2.86319	0.00419395	0.839312	115490216	LOC115490216	uncharacterized LOC115490216	lncRNA
1.20588	-2.42239	0.982224	-2.46623	0.0136544	0.957011	102467381	n-TSgct8	tRNA-Ser	tRNA
5.55619	-2.1974	1.00804	-2.17986	0.0292675	0.998836	105246519	Gm16146	predicted gene 16146, transcript variant X2	lncRNA
15.1479	-2.18724	1.06983	-2.04448	0.0409064	0.998836	100689	Spon2	spondin 2, extracellular matrix protein	protein_coding
6.92909	-1.92762	0.874967	-2.20308	0.0275892	0.998836	100041596	Gal3st2b	galactose-3-O-sulfotransferase 2B	protein_coding
5.38893	-1.8419	0.703678	-2.61754	0.00885669	0.898288	666717	Gm8253	.	pseudogene
141.978	-1.75398	0.7185	-2.44117	0.0146397	0.964863	12560	Cdh3	cadherin 3	protein_coding
3.14624	-1.70316	0.699683	-2.43418	0.0149255	0.964863	626175	Gm6654	predicted pseudogene 6654	transcribed_pseudogene
10.6083	-1.68373	0.809415	-2.08018	0.0375094	0.998836	57269	Olfr1507	olfactory receptor 1507	protein_coding
7.88619	-1.67925	0.568805	-2.95224	0.00315473	0.817208	238057	Gdf7	growth differentiation factor 7	protein_coding
13.3305	-1.62904	0.767981	-2.12119	0.0339055	0.998836	102637093	Gm33993	predicted gene, 33993, transcript variant X1	lncRNA
9.41604	-1.62107	0.763595	-2.12294	0.033759	0.998836	102638587	Gm35116	predicted gene, 35116, transcript variant X2	lncRNA
2.24865	-1.58821	0.746343	-2.12798	0.0333385	0.998836	108167496	Gm12778	.	pseudogene
28.5697	-1.51354	0.751879	-2.01301	0.0441135	0.998836	228366	Large2	LARGE xylosyl- and glucuronyltransferase 2	protein_coding

## Sheet: DEGs_HC_WT-t_vs_WT-nt
DEGs WT-t / WT-nt (log2fc1.5 & raw p-val<0.05)
baseMean	log2FoldChange	lfcSE	stat	pvalue	padj	Gene_number	Gene_symbol	Description	gene_biotype
14.7513	6.91109	1.99201	3.46941	0.000521598	0.363068	105246769	Gm42008	predicted gene, 42008, transcript variant X1	lncRNA
13.069	5.25527	1.93788	2.71187	0.00669048	0.827207	320295	C920006O11Rik	RIKEN cDNA C920006O11 gene	lncRNA
4.22872	5.10714	1.18175	4.32168	1.54846e-05	0.0704113	102639355	Gm35688	predicted gene, 35688, transcript variant X1	lncRNA
4.14505	5.07604	1.79094	2.83429	0.0045928	0.734201	100502932	Gm13544	predicted gene 13544	lncRNA
3.7469	4.93153	1.78034	2.76999	0.00560582	0.76856	171166	Mcoln3	mucolipin 3	protein_coding
3.68701	4.90992	1.6075	3.05439	0.00225519	0.569708	102637285	Gm34138	predicted gene, 34138	lncRNA
3.65407	4.89667	1.51929	3.22299	0.00126858	0.492334	68453	Gpihbp1	GPI-anchored HDL-binding protein 1	protein_coding
3.63307	4.88653	1.1663	4.18976	2.79248e-05	0.0952342	102631977	9230110K08Rik	RIKEN cDNA 9230110K08 gene, transcript variant X1	lncRNA
3.53395	4.84714	1.48531	3.26338	0.00110093	0.492334	102635126	Gm32545	predicted gene, 32545, transcript variant X1	lncRNA
3.45211	4.81514	1.3622	3.53484	0.000408021	0.347876	320624	4930474G06Rik	RIKEN cDNA 4930474G06 gene	lncRNA
3.4336	4.80961	1.5251	3.15363	0.00161251	0.504591	102634500	Gm32067	predicted gene, 32067, transcript variant X2	lncRNA
3.37505	4.78293	1.93478	2.47208	0.013433	0.989397	68483	1110002O04Rik	RIKEN cDNA 1110002O04 gene, transcript variant X1	lncRNA
3.1581	4.68912	1.96297	2.38879	0.0169039	0.999837	22314	Vmn2r-ps159	vomeronasal 2, receptor, pseudogene 159	transcribed_pseudogene
3.07171	4.65073	1.60285	2.90154	0.00371328	0.686563	623223	Gm6410	predicted gene 6410	lncRNA
3.04726	4.63539	1.77789	2.60725	0.00912735	0.884484	108168244	Gm46519	predicted gene, 46519	lncRNA
2.99866	4.6102	1.97819	2.33052	0.0197788	0.999837	108168160	Gm46454	predicted gene, 46454	lncRNA
2.9241	4.57462	1.95889	2.33532	0.0195268	0.999837	102633563	Gm31359	predicted gene, 31359	lncRNA
2.9148	4.568	1.98277	2.30385	0.0212309	0.999837	20234	Sbp	spermine binding protein	protein_coding
2.88976	4.5576	1.61054	2.82987	0.00465676	0.738665	100534296	Gm9805	predicted gene 9805	protein_coding
2.68335	4.45171	1.47106	3.0262	0.0024765	0.592687	56802	Gnasas1	GNAS antisense RNA 1	antisense_RNA
2.65739	4.44358	1.35822	3.27163	0.00106929	0.492334	14293	Fpr1	formyl peptide receptor 1	protein_coding
2.65166	4.4405	1.4912	2.9778	0.00290326	0.660081	114872	Psg29	pregnancy-specific glycoprotein 29	protein_coding
2.53059	4.36536	1.61925	2.69592	0.00701943	0.833188	102635521	Gm26725	predicted gene, 26725, transcript variant X2	lncRNA
2.46849	4.33141	1.76787	2.45007	0.0142829	0.999837	102632124	Gm26901	predicted gene, 26901	lncRNA
2.47018	4.33015	2.18643	1.98047	0.0476509	0.999837	105243692	Gm39520	predicted gene, 39520	lncRNA
2.45233	4.3215	1.80026	2.40048	0.0163734	0.999837	110326	Tas1r1	taste receptor, type 1, member 1	protein_coding
2.42955	4.31175	1.96881	2.19003	0.0285224	0.999837	432589	Gm11541	predicted gene 11541	protein_coding
2.43096	4.31045	1.46675	2.93877	0.00329516	0.683945	108168428	LOC108168428	uncharacterized LOC108168428	lncRNA
2.38432	4.2784	1.81702	2.35462	0.0185415	0.999837	238564	Mylk4	myosin light chain kinase family, member 4	protein_coding
2.33267	4.25242	1.63085	2.60748	0.00912105	0.884484	102632895	Gm30851	predicted gene, 30851	lncRNA
2.25324	4.20028	1.80481	2.32727	0.0199507	0.999837	102639849	Gm36063	predicted gene, 36063, transcript variant X3	lncRNA
2.13163	4.11768	1.78119	2.31176	0.020791	0.999837	71939	Apol6	apolipoprotein L 6	protein_coding
2.10387	4.10264	1.81697	2.25795	0.0239488	0.999837	102633849	Gm31577	predicted gene, 31577, transcript variant X1	lncRNA
2.05596	4.06934	1.61669	2.51709	0.011833	0.951932	105242793	Gm38907	predicted gene, 38907	lncRNA
2.05783	4.06875	1.6416	2.47852	0.0131928	0.988939	113939900	Ancv1r	ancient vomeronasal 1 receptor	protein_coding
2.054	4.06675	1.98907	2.04455	0.0408995	0.999837	18256	Oc90	otoconin 90	protein_coding
3.45179	4.06398	1.29589	3.13604	0.00171246	0.513418	77647	Trat1	T cell receptor associated transmembrane adaptor 1	protein_coding
2.02815	4.047	1.98455	2.03925	0.0414247	0.999837	102635881	Gm33105	predicted gene, 33105, transcript variant X1	lncRNA
2.01339	4.0401	1.79188	2.25467	0.0241541	0.999837	102640432	Gm36495	predicted gene, 36495	lncRNA
2.00336	4.03305	1.38904	2.90347	0.00369048	0.686563	105246768	Gm42007	predicted gene, 42007	lncRNA
2.0022	4.03	1.99297	2.0221	0.0431656	0.999837	102634013	Gm31701	predicted gene, 31701	lncRNA
1.99477	4.02589	1.98691	2.02621	0.0427433	0.999837	102633882	Gm26761	predicted gene, 26761, transcript variant X1	lncRNA
1.98598	4.01603	1.82471	2.20092	0.0277417	0.999837	102632361	Gm30453	predicted gene, 30453, transcript variant X3	lncRNA
6.88827	4.00728	1.24143	3.22795	0.0012468	0.492334	100503323	A230087F16Rik	RIKEN cDNA A230087F16 gene, transcript variant X1	lncRNA
1.96454	4.00164	1.99467	2.00617	0.0448385	0.999837	102631694	Gm29967	predicted gene, 29967, transcript variant X2	lncRNA
1.93467	3.9833	1.6291	2.44509	0.0144816	0.999837	102635364	Gm32723	predicted gene, 32723, transcript variant X2	lncRNA
2.51889	3.97284	1.54475	2.57183	0.0101162	0.907979	320323	A930038B10Rik	RIKEN cDNA A930038B10 gene, transcript variant X3	lncRNA
1.91575	3.9644	2.00329	1.97894	0.0478229	0.999837	77543	8030442B05Rik	RIKEN cDNA 8030442B05 gene	lncRNA
1.89051	3.94249	1.63898	2.40545	0.0161527	0.999837	66332	1700018B24Rik	RIKEN cDNA 1700018B24 gene	transcribed_pseudogene
1.85836	3.92332	1.99523	1.96635	0.0492581	0.999837	102635703	Gm32974	predicted gene, 32974	lncRNA
1.86192	3.92054	1.39805	2.80429	0.00504272	0.746953	384622	Gm5331	.	pseudogene
1.80609	3.88118	1.81975	2.13281	0.0329402	0.999837	668646	Gm9283	predicted pseudogene 9283	pseudogene
3.91464	3.87515	1.72402	2.24774	0.024593	0.999837	102633952	Gm31650	predicted gene, 31650	lncRNA
5.27511	3.81047	1.4618	2.60669	0.00914212	0.884484	105244522	Gm40116	predicted gene, 40116	lncRNA
1.70749	3.80124	1.80217	2.10925	0.0349228	0.999837	115488147	LOC115488147	.	pseudogene
1.69149	3.78404	1.80405	2.09752	0.0359475	0.999837	102636454	Gm33514	predicted gene, 33514, transcript variant X1	lncRNA
2.83563	3.76977	1.68178	2.24153	0.0249919	0.999837	73167	Arhgap8	Rho GTPase activating protein 8	protein_coding
1.66609	3.76344	1.81502	2.07349	0.0381264	0.999837	102633747	Gm31499	predicted gene, 31499	lncRNA
1.66616	3.76198	1.81792	2.06938	0.03851	0.999837	105246813	Gm42037	predicted gene, 42037	lncRNA
2.79217	3.7443	1.30996	2.85834	0.00425865	0.730746	102642755	Gm38630	predicted gene, 38630	lncRNA
1.6073	3.71488	1.84177	2.01702	0.0436934	0.999837	105246940	Gm42134	predicted gene, 42134, transcript variant X6	protein_coding
2.7065	3.69864	1.68763	2.19162	0.0284067	0.999837	100503468	Gm14023	predicted gene 14023	lncRNA
1.58032	3.69127	1.81462	2.03418	0.0419331	0.999837	195564	Skint3	selection and upkeep of intraepithelial T cells 3	protein_coding
4.77093	3.65181	1.34558	2.71392	0.00664922	0.827207	433315	Gm13749	predicted gene 13749	lncRNA
2.48819	3.58438	1.68977	2.12123	0.0339028	0.999837	115486464	LOC115486464	uncharacterized LOC115486464	lncRNA
3.21627	3.57435	1.56953	2.27734	0.022766	0.999837	52679	E2f7	E2F transcription factor 7	protein_coding
8.08092	3.56754	1.05166	3.39231	0.000693062	0.43974	102632174	Gm30319	predicted gene, 30319, transcript variant X2	lncRNA
4.52717	3.56343	1.26919	2.80765	0.00499048	0.746953	239673	Krt90	keratin 90	protein_coding
3.04955	3.49978	1.44993	2.41375	0.0157891	0.999837	105244623	Gm12694	predicted gene 12694	lncRNA
2.94229	3.43253	1.13936	3.01268	0.00258954	0.609054	67640	4930465K10Rik	RIKEN cDNA 4930465K10 gene	lncRNA
3.39763	3.39904	1.56597	2.17057	0.0299635	0.999837	102634227	Gm31860	predicted gene, 31860	lncRNA
2.86302	3.39743	1.46135	2.32486	0.0200795	0.999837	54652	Cacna1f	calcium channel, voltage-dependent, alpha 1F subunit	protein_coding
1.28205	3.39196	1.36467	2.48555	0.012935	0.987391	100316840	Mir1934	microRNA 1934	miRNA
3.51979	3.29994	1.26889	2.60064	0.0093049	0.885639	105244084	Gm13270	predicted gene 13270, transcript variant X1	lncRNA
5.10964	3.28234	1.44133	2.2773	0.0227685	0.999837	52685	Cd300lg	CD300 molecule like family member G	protein_coding
6.72817	3.26833	1.06587	3.06634	0.00216694	0.562792	102634559	Gm29443	predicted gene 29443	lncRNA
2.51366	3.20915	1.38896	2.31047	0.0208621	0.999837	378430	Nanos2	nanos C2HC-type zinc finger 2	protein_coding
1.88309	3.17179	1.31417	2.41354	0.0157984	0.999837	102466216	Mir7026	mmu-miR-7026-3p	.
8.62692	3.16135	1.24728	2.5346	0.0112576	0.945144	330483	Ceacam16	carcinoembryonic antigen-related cell adhesion molecule 16	protein_coding
1.09249	3.15309	1.52215	2.07146	0.0383156	0.999837	108167589	Gm46074	predicted gene, 46074	lncRNA
1.87386	3.15069	1.21637	2.59024	0.00959104	0.892302	387251	Mirlet7i	microRNA let7i	miRNA
2.40092	3.13581	1.42134	2.20624	0.0273675	0.999837	100038464	Gm15441	predicted gene 15441	lncRNA
4.60674	3.11221	1.33581	2.32983	0.0198152	0.999837	320367	A530076I17Rik	RIKEN cDNA A530076I17 gene	lncRNA
18.8238	3.10661	0.996253	3.1183	0.00181899	0.533005	240322	Adamts19	a disintegrin-like and metallopeptidase (reprolysin type) with thrombospondin type 1 motif, 19	protein_coding
1.79273	3.07924	1.54419	1.99408	0.0461429	0.999837	108167731	Gm46161	predicted gene, 46161	lncRNA
2.27516	3.05533	1.46431	2.08653	0.0369304	0.999837	73364	1700063H06Rik	RIKEN cDNA 1700063H06 gene	lncRNA
5.95614	3.04728	1.20866	2.52121	0.0116953	0.951932	102633192	Gm31080	predicted gene, 31080, transcript variant X1	lncRNA
2.18663	2.99422	1.4702	2.03661	0.0416896	0.999837	102631547	Gm14127	predicted gene 14127	transcribed_pseudogene
2.45983	2.89608	1.25798	2.30217	0.0213255	0.999837	102467398	n-TYgta9	tRNA-Tyr	tRNA
3.90736	2.87869	1.19653	2.40587	0.0161341	0.999837	626058	E330020D12Rik	Riken cDNA E330020D12 gene	lncRNA
1.18004	2.84732	1.31511	2.16507	0.030382	0.999837	115487556	LOC115487556	U6 spliceosomal RNA	snRNA
41.7119	2.80013	1.40948	1.98665	0.0469614	0.999837	108168004	LOC108168004	.	pseudogene
4.66654	2.76572	1.39442	1.98342	0.0473209	0.999837	102633635	Gm31417	predicted gene, 31417	lncRNA
3.18394	2.75183	1.12825	2.43902	0.014727	0.999837	102636639	Gm33648	predicted gene, 33648, transcript variant X2	lncRNA
5.51031	2.74892	1.16037	2.36901	0.0178358	0.999837	227357	Espnl	espin-like	protein_coding
4.4379	2.72593	1.25228	2.17678	0.0294969	0.999837	115489736	LOC115489736	uncharacterized LOC115489736	lncRNA
6.31977	2.72525	1.16019	2.34898	0.0188251	0.999837	75467	Stpg4	sperm tail PG rich repeat containing 4	protein_coding
6.35481	2.70454	0.842797	3.20901	0.00133193	0.493039	12012	Baat	bile acid-Coenzyme A: amino acid N-acyltransferase	protein_coding
6.41142	2.67874	1.22447	2.18767	0.0286933	0.999837	271508	4933408B17Rik	RIKEN cDNA 4933408B17 gene	protein_coding
14.4067	2.56715	1.22161	2.10144	0.0356023	0.999837	102635028	Gm32468	predicted gene, 32468, transcript variant X2	lncRNA
11.9858	2.56443	0.748641	3.42545	0.000613781	0.398709	102632093	Gm30258	predicted gene, 30258, transcript variant X1	lncRNA
3.87658	2.55686	1.15838	2.20726	0.0272956	0.999837	105243528	Gm39423	predicted gene, 39423	lncRNA
5.23101	2.53998	1.12931	2.24914	0.0245038	0.999837	100503630	Gm12002	predicted gene 12002, transcript variant X3	lncRNA
15.7732	2.4861	1.19618	2.07837	0.0376752	0.999837	12715	Ckm	creatine kinase, muscle	protein_coding
6.00633	2.4773	0.864226	2.8665	0.00415043	0.716685	102639837	Gm13840	predicted gene 13840	lncRNA
10.0872	2.45959	1.16736	2.10696	0.0351208	0.999837	100504235	Gm20125	predicted gene, 20125	lncRNA
9.40759	2.44939	1.20892	2.0261	0.0427549	0.999837	12182	Bst1	bone marrow stromal cell antigen 1	protein_coding
4.63341	2.43786	1.13805	2.14214	0.0321821	0.999837	102635392	Gm32746	predicted gene, 32746	lncRNA
0.878685	2.41469	1.20115	2.01031	0.044398	0.999837	102467392	n-TWcca3	tRNA-Trp	tRNA
5.65462	2.4044	1.06254	2.26287	0.0236435	0.999837	328235	Gm5083	predicted gene 5083	lncRNA
0.859389	2.39884	1.21452	1.97513	0.0482533	0.999837	100628613	Mir5119	microRNA 5119	miRNA
29.4165	2.32469	0.731814	3.17662	0.00149003	0.493039	17902	Mylf-ps	myosin light chain, alkali, fast skeletal muscle, pseudogene	pseudogene
7.55309	2.25293	0.988055	2.28016	0.022598	0.999837	56066	Cxcl11	chemokine (C-X-C motif) ligand 11	transcribed_pseudogene
8.12337	2.23765	0.998586	2.24082	0.0250375	0.999837	225579	Slc27a6	solute carrier family 27 (fatty acid transporter), member 6	protein_coding
4.67554	2.22973	1.06727	2.08918	0.0366914	0.999837	20522	Slc23a1	solute carrier family 23 (nucleobase transporters), member 1	protein_coding
6.29505	2.22094	0.992572	2.23756	0.0252496	0.999837	12487	Cd28	CD28 antigen	protein_coding
77.7163	2.21117	0.356528	6.20196	5.57653e-10	1.52145e-05	545829	Gm5874	predicted gene 5874	pseudogene
34.2513	2.20421	0.836654	2.63456	0.00842471	0.864103	100504285	Abhd12b	abhydrolase domain containing 12B	protein_coding
5.03338	2.16277	1.04864	2.06245	0.0391645	0.999837	102638762	Gm35248	predicted gene, 35248, transcript variant X8	lncRNA
4.5765	2.04979	0.795793	2.57578	0.0100014	0.906541	102637404	Gm26008	predicted gene, 26008, transcript variant X2	lncRNA
5.67385	2.01829	0.86277	2.33932	0.0193189	0.999837	102632948	Gm30893	predicted gene, 30893, transcript variant X3	lncRNA
12.0879	2.00794	0.528018	3.80278	0.000143082	0.232629	16147	Ihh	Indian hedgehog	protein_coding
14.2869	1.98299	0.601193	3.29842	0.000972297	0.492334	115490334	LOC115490334	WAS/WASL-interacting protein family member 2-like	protein_coding
5.18648	1.97932	0.929641	2.12912	0.0332445	0.999837	108168932	Gm46847	predicted gene, 46847	lncRNA
10.8272	1.95743	0.843621	2.32028	0.0203259	0.999837	20877	Aurkb	aurora kinase B	protein_coding
4.62331	1.89306	0.783976	2.41469	0.0157486	0.999837	17147	Mageb3	melanoma antigen, family B, 3	protein_coding
11.5503	1.87463	0.873145	2.14698	0.0317946	0.999837	115488169	LOC115488169	translation initiation factor IF-2-like, transcript variant X1	protein_coding
7.17934	1.87288	0.916302	2.04396	0.040958	0.999837	102637874	Gm34574	predicted gene, 34574, transcript variant X6	lncRNA
9.90134	1.8621	0.832	2.23811	0.025214	0.999837	545824	Zar1l	zygote arrest 1-like	protein_coding
1474.9	1.85085	0.917176	2.01799	0.0435924	0.999837	14559	Gdf1	growth differentiation factor 1	protein_coding
13.5029	1.83046	0.627825	2.91555	0.00355063	0.686563	94041	Allc	allantoicase	protein_coding
13.4149	1.82731	0.705532	2.58997	0.00959835	0.892302	100504561	9230112J17Rik	RIKEN cDNA 9230112J17 gene	lncRNA
11.7863	1.78994	0.739006	2.42209	0.0154316	0.999837	102640761	Gm36753	predicted gene, 36753, transcript variant X1	lncRNA
15.3282	1.77356	0.780176	2.27328	0.0230091	0.999837	17910	Myo15	myosin XV	protein_coding
6.73654	1.75845	0.709993	2.47672	0.0132596	0.989033	105243163	Gm39158	predicted gene, 39158	lncRNA
2.82679	1.7321	0.694474	2.49412	0.012627	0.984289	115486705	LOC115486705	small nucleolar RNA SNORD115	snoRNA
22.8798	1.72065	0.826407	2.08209	0.0373345	0.999837	382064	Gm1110	predicted gene 1110	protein_coding
3.48734	1.71816	0.650024	2.64323	0.0082119	0.860647	115486301	LOC115486301	small nucleolar RNA SNORA17	snoRNA
16.3961	1.71718	0.494777	3.47062	0.000519264	0.363068	102637582	Gm34353	predicted gene, 34353, transcript variant X1	lncRNA
7.16713	1.70367	0.735686	2.31576	0.0205715	0.999837	69108	1810012K16Rik	RIKEN cDNA 1810012K16 gene	lncRNA
10.2507	1.69424	0.664554	2.54944	0.0107896	0.931563	102634719	Gm32237	predicted gene, 32237	lncRNA
3.21288	1.68822	0.832199	2.02863	0.0424963	0.999837	115490185	LOC115490185	.	pseudogene
8.74189	1.6703	0.7264	2.29943	0.0214807	0.999837	100041085	Mfsd4b3-ps	major facilitator superfamily domain containing 4B3, pseudogene	transcribed_pseudogene
10.3111	1.67011	0.545637	3.06084	0.00220719	0.562792	115487746	LOC115487746	5E5 antigen-like	protein_coding
2.13443	1.66337	0.816589	2.03698	0.0416524	0.999837	115486605	LOC115486605	small nucleolar RNA SNORD115	snoRNA
2.05849	1.65323	0.812205	2.03549	0.0418018	0.999837	100217461	Snord89	small nucleolar RNA, C/D box 89	snoRNA
55.4339	1.65111	0.50991	3.23803	0.00120357	0.492334	317750	Slc24a5	solute carrier family 24, member 5	protein_coding
62.004	1.59163	0.712219	2.23475	0.025434	0.999837	108168003	Gm46353	predicted gene, 46353	protein_coding
12.0541	1.57664	0.771071	2.04474	0.0408807	0.999837	102638892	Gm35344	predicted gene, 35344	lncRNA
15.1743	1.57346	0.585944	2.68534	0.00724563	0.837638	115488020	LOC115488020	apical junction component 1 homolog	protein_coding
24.4329	1.5222	0.652935	2.33133	0.0197362	0.999837	105243398	Gm39332	predicted gene, 39332	lncRNA
19.8135	1.51992	0.658222	2.30913	0.0209362	0.999837	102640810	Gm36790	predicted gene, 36790	lncRNA
3.87513	1.50601	0.638051	2.36032	0.018259	0.999837	626175	Gm6654	predicted pseudogene 6654	transcribed_pseudogene
13.6201	-5.2005	2.12003	-2.45303	0.0141659	0.999837	13087	Cyp2a5	cytochrome P450, family 2, subfamily a, polypeptide 5	protein_coding
2.50363	-4.45046	2.20122	-2.02182	0.0431952	0.999837	17833	Muc5ac	mucin 5, subtypes A and C, tracheobronchial/gastric	protein_coding
1.94855	-4.03874	1.7582	-2.29709	0.0216136	0.999837	17386	Mmp13	matrix metallopeptidase 13	protein_coding
2.6596	-3.68727	1.81929	-2.02677	0.0426861	0.999837	69513	1700030C10Rik	RIKEN cDNA 1700030C10 gene	lncRNA
2.16654	-3.58957	1.61994	-2.21587	0.0267007	0.999837	100504653	4930555A03Rik	RIKEN cDNA 4930555A03 gene, transcript variant X1	lncRNA
1.29747	-3.38521	1.61253	-2.09932	0.035789	0.999837	102465605	Mir7001	mmu-miR-7001-3p	.
2.39074	-2.82433	1.39709	-2.02159	0.0432189	0.999837	414084	Tnip3	TNFAIP3 interacting protein 3	protein_coding
1.00737	-2.71273	1.34953	-2.01012	0.0444182	0.999837	100628591	Mir466q	microRNA 466q	miRNA
12.3048	-2.70443	1.1754	-2.30086	0.0213998	0.999837	104245	Slc6a5	solute carrier family 6 (neurotransmitter transporter, glycine), member 5	protein_coding
3.32184	-2.64584	1.28399	-2.06063	0.0393379	0.999837	105246908	Chaer1	cardiac hypertrophy associated epigenetic regulator 1	lncRNA
1.50132	-2.54567	1.29525	-1.96539	0.0493695	0.999837	102638226	Gm14769	.	pseudogene
4.8033	-1.99956	0.828291	-2.41408	0.0157751	0.999837	102635792	Gm33040	predicted gene, 33040	lncRNA
6.53833	-1.87849	0.930959	-2.0178	0.0436119	0.999837	102637465	Gm34268	predicted gene, 34268	lncRNA
19.6524	-1.86541	0.594517	-3.13768	0.00170289	0.513418	328563	Apol11b	apolipoprotein L 11b	protein_coding
31.2923	-1.71884	0.618365	-2.77965	0.0054418	0.765991	115487136	LOC115487136	uncharacterized LOC115487136	lncRNA
8.24789	-1.70184	0.836041	-2.0356	0.0417907	0.999837	74743	5830403F22Rik	RIKEN cDNA 5830403F22 gene	lncRNA

## Sheet: DEGs_orthologs_CX_TSt_vs_TSnt
Gene.stable.ID	Gene.name	Chromosome.scaffold.name	Gene.stable.ID.1	Gene.name.1	Chromosome.scaffold.name.1	Gene.type
ENSMUSG00000037636	Slc25a43	X	ENSG00000077713	SLC25A43	X	protein_coding
ENSMUSG00000047686	Rtl3	X	ENSG00000179300	RTL3	X	protein_coding
ENSMUSG00000061808	Ttr	18	ENSG00000118271	TTR	18	protein_coding
ENSMUSG00000090121	Abhd12b	12	ENSG00000131969	ABHD12B	14	protein_coding
ENSMUSG00000076313	Mir665	12	ENSG00000283159	MIR665	14	miRNA
ENSMUSG00000024331	Dsc2	18	ENSG00000134755	DSC2	18	protein_coding
ENSMUSG00000058354	Krt6a	15	ENSG00000185479	KRT6B	12	protein_coding
ENSMUSG00000058354	Krt6a	15	ENSG00000170465	KRT6C	12	protein_coding
ENSMUSG00000020808	Pimreg	11	ENSG00000129195	PIMREG	17	protein_coding
ENSMUSG00000035539	Ccdc180	4	ENSG00000197816	CCDC180	9	protein_coding
ENSMUSG00000041293	Adgrf1	17	ENSG00000153292	ADGRF1	6	protein_coding
ENSMUSG00000032013	Trim29	9	ENSG00000137699	TRIM29	11	protein_coding
ENSMUSG00000090777	Ccdc188	16	ENSG00000234409	CCDC188	22	protein_coding
ENSMUSG00000030650	Tmc5	7	ENSG00000103534	TMC5	16	protein_coding
ENSMUSG00000061723	Tnnt3	7	ENSG00000130595	TNNT3	11	protein_coding
ENSMUSG00000117873	Gm45928	19	ENSG00000175482	POLD4	11	protein_coding
ENSMUSG00000117873	Gm45928	19	ENSG00000256514		11	protein_coding
ENSMUSG00000052131	Akr1b7	6	ENSG00000198074	AKR1B10	7	protein_coding
ENSMUSG00000024131	Slc3a1	17	ENSG00000138079	SLC3A1	2	protein_coding
ENSMUSG00000038754	Elovl3	19	ENSG00000119915	ELOVL3	10	protein_coding
ENSMUSG00000022595	Lypd2	15	ENSG00000197353	LYPD2	8	protein_coding
ENSMUSG00000027790	Sis	3	ENSG00000090402	SI	3	protein_coding
ENSMUSG00000028463	Car9	4	ENSG00000107159	CA9	9	protein_coding
ENSMUSG00000058354	Krt6a	15	ENSG00000205420	KRT6A	12	protein_coding
ENSMUSG00000093865	Lrit3	3	ENSG00000183423	LRIT3	4	protein_coding
ENSMUSG00000002033	Cd3g	9	ENSG00000160654	CD3G	11	protein_coding
ENSMUSG00000074852	Hpse2	19	ENSG00000172987	HPSE2	10	protein_coding
ENSMUSG00000019489	Cd70	17	ENSG00000125726	CD70	19	protein_coding
ENSMUSG00000066515	Klk1b3	7	ENSG00000167751	KLK2	19	protein_coding
ENSMUSG00000066515	Klk1b3	7	ENSG00000167748	KLK1	19	protein_coding
ENSMUSG00000024774	Ankrd22	19	ENSG00000152766	ANKRD22	10	protein_coding
ENSMUSG00000008461	Fut1	7	ENSG00000174951	FUT1	19	protein_coding
ENSMUSG00000079357	Gm11100	14	ENSG00000163632	C3orf49	3	protein_coding
ENSMUSG00000051998	Lax1	1	ENSG00000122188	LAX1	1	protein_coding
ENSMUSG00000042306	S100a14	3	ENSG00000189334	S100A14	1	protein_coding
ENSMUSG00000050671	Ism2	12	ENSG00000100593	ISM2	14	protein_coding
ENSMUSG00000053675	Tgm5	2	ENSG00000104055	TGM5	15	protein_coding
ENSMUSG00000021416	Eci3	13	ENSG00000198721	ECI2	6	protein_coding
ENSMUSG00000028115	Bnipl	3	ENSG00000163141	BNIPL	1	protein_coding
ENSMUSG00000019278	Dpep1	8	ENSG00000015413	DPEP1	16	protein_coding
ENSMUSG00000033533	Acsm1	7	ENSG00000166743	ACSM1	16	protein_coding
ENSMUSG00000026468	Lhx4	1	ENSG00000121454	LHX4	1	protein_coding
ENSMUSG00000003051	Elf3	1	ENSG00000163435	ELF3	1	protein_coding
ENSMUSG00000090894	Olfr110	17	ENSG00000243729	OR5V1	6	protein_coding
ENSMUSG00000066515	Klk1b3	7	ENSG00000142515	KLK3	19	protein_coding
ENSMUSG00000033268	Duox1	2	ENSG00000137857	DUOX1	15	protein_coding

## Sheet: DEGs_orthologs_CX_WTt_vs_WTnt
Gene.stable.ID	Gene.name	Chromosome.scaffold.name	Gene.stable.ID.1	Gene.name.1	Chromosome.scaffold.name.1	Gene.type
ENSMUSG00000031241	Tbx22	X	ENSG00000122145	TBX22	X	protein_coding
ENSMUSG00000039155	Cdh26	2	ENSG00000124215	CDH26	20	protein_coding
ENSMUSG00000034607	Pof1b	X	ENSG00000124429	POF1B	X	protein_coding
ENSMUSG00000037974	Muc5ac	7	ENSG00000215182	MUC5AC	11	protein_coding
ENSMUSG00000114865	Gm29776	14	ENSG00000283654	LMLN2	14	protein_coding
ENSMUSG00000041293	Adgrf1	17	ENSG00000153292	ADGRF1	6	protein_coding
ENSMUSG00000023041	Krt6b	15	ENSG00000185479	KRT6B	12	protein_coding
ENSMUSG00000023041	Krt6b	15	ENSG00000170465	KRT6C	12	protein_coding
ENSMUSG00000058354	Krt6a	15	ENSG00000185479	KRT6B	12	protein_coding
ENSMUSG00000058354	Krt6a	15	ENSG00000170465	KRT6C	12	protein_coding
ENSMUSG00000070526	Peg12	7	ENSG00000165879	FRAT1	10	protein_coding
ENSMUSG00000014030	Pax5	4	ENSG00000196092	PAX5	9	protein_coding
ENSMUSG00000027301	Oxt	2	ENSG00000101405	OXT	20	protein_coding
ENSMUSG00000027744	Stoml3	3	ENSG00000133115	STOML3	13	protein_coding
ENSMUSG00000047678	Gpr82	X	ENSG00000171657	GPR82	X	protein_coding
ENSMUSG00000021553	Slc28a3	13	ENSG00000197506	SLC28A3	9	protein_coding
ENSMUSG00000037801	Iqch	9	ENSG00000103599	IQCH	15	protein_coding
ENSMUSG00000074269	Rec114	9	ENSG00000183324	REC114	15	protein_coding
ENSMUSG00000090121	Abhd12b	12	ENSG00000131969	ABHD12B	14	protein_coding
ENSMUSG00000118491	Gm44505	19	ENSG00000186660	ZFP91	11	protein_coding
ENSMUSG00000118491	Gm44505	19	ENSG00000255073	ZFP91-CNTF	11	protein_coding
ENSMUSG00000044217	Aqp5	15	ENSG00000161798	AQP5	12	protein_coding
ENSMUSG00000001403	Ube2c	2	ENSG00000175063	UBE2C	20	protein_coding
ENSMUSG00000030399	Ckm	7	ENSG00000104879	CKM	19	protein_coding
ENSMUSG00000023829	Slc22a1	17	ENSG00000175003	SLC22A1	6	protein_coding
ENSMUSG00000112039	Gm5136	10	ENSG00000185515	BRCC3	X	protein_coding
ENSMUSG00000051457	Spn	7	ENSG00000197471	SPN	16	protein_coding
ENSMUSG00000060183	Cxcl11	5	ENSG00000169248	CXCL11	4	protein_coding
ENSMUSG00000032068	Plet1	9	ENSG00000188771	PLET1	11	protein_coding
ENSMUSG00000035200	Chrnb4	9	ENSG00000117971	CHRNB4	15	protein_coding
ENSMUSG00000023216	Epb42	2	ENSG00000166947	EPB42	15	protein_coding
ENSMUSG00000012350	Ehf	2	ENSG00000135373	EHF	11	protein_coding
ENSMUSG00000037161	Mgarp	3	ENSG00000137463	MGARP	4	protein_coding
ENSMUSG00000063130	Calml3	13	ENSG00000178363	CALML3	10	protein_coding
ENSMUSG00000058354	Krt6a	15	ENSG00000205420	KRT6A	12	protein_coding
ENSMUSG00000074472	Zfp872	9	ENSG00000198551	ZNF627	19	protein_coding
ENSMUSG00000023041	Krt6b	15	ENSG00000205420	KRT6A	12	protein_coding
ENSMUSG00000028435	Aqp3	4	ENSG00000165272	AQP3	9	protein_coding
ENSMUSG00000109713	Pvrig	5	ENSG00000213413	PVRIG	7	protein_coding
ENSMUSG00000020317	Theg	10	ENSG00000105549	THEG	19	protein_coding
ENSMUSG00000013158	4933405L10Rik	8	ENSG00000159761	C16orf86	16	protein_coding
ENSMUSG00000022598	Psca	15	ENSG00000167653	PSCA	8	protein_coding
ENSMUSG00000052131	Akr1b7	6	ENSG00000198074	AKR1B10	7	protein_coding
ENSMUSG00000051397	Tacstd2	6	ENSG00000184292	TACSTD2	1	protein_coding
ENSMUSG00000023467	Tulp2	7	ENSG00000104804	TULP2	19	protein_coding
ENSMUSG00000021922	Itih4	14	ENSG00000055955	ITIH4	3	protein_coding
ENSMUSG00000047517	Dmbt1	7	ENSG00000187908	DMBT1	10	protein_coding
ENSMUSG00000061723	Tnnt3	7	ENSG00000130595	TNNT3	11	protein_coding
ENSMUSG00000005547	Cyp2a5	7	ENSG00000255974	CYP2A6	19	protein_coding
ENSMUSG00000005547	Cyp2a5	7	ENSG00000197838	CYP2A13	19	protein_coding
ENSMUSG00000030730	Atp2a1	7	ENSG00000196296	ATP2A1	16	protein_coding
ENSMUSG00000005864	Cnga2	X	ENSG00000183862	CNGA2	X	protein_coding
ENSMUSG00000026969	Fam166a	2	ENSG00000188163	FAM166A	9	protein_coding
ENSMUSG00000019102	Aldh3a1	11	ENSG00000108602	ALDH3A1	17	protein_coding
ENSMUSG00000091694	Apol11b	15	ENSG00000128284	APOL3	22	protein_coding
ENSMUSG00000091694	Apol11b	15	ENSG00000100336	APOL4	22	protein_coding
ENSMUSG00000091694	Apol11b	15	ENSG00000128335	APOL2	22	protein_coding
ENSMUSG00000091694	Apol11b	15	ENSG00000100342	APOL1	22	protein_coding
ENSMUSG00000001023	S100a5	3	ENSG00000196420	S100A5	1	protein_coding
ENSMUSG00000091091	Kcnmb3	3	ENSG00000171121	KCNMB3	3	protein_coding
ENSMUSG00000051747	Ttn	2	ENSG00000155657	TTN	2	protein_coding
ENSMUSG00000050762	Prss27	17	ENSG00000172382	PRSS27	16	protein_coding
ENSMUSG00000002204	Napsa	7	ENSG00000131400	NAPSA	19	protein_coding
ENSMUSG00000082101	Slfn14	11	ENSG00000236320	SLFN14	17	protein_coding
ENSMUSG00000047501	Cldn4	5	ENSG00000189143	CLDN4	7	protein_coding
ENSMUSG00000109864	Eid3	10	ENSG00000255150	EID3	12	protein_coding
ENSMUSG00000020911	Krt19	11	ENSG00000171345	KRT19	17	protein_coding
ENSMUSG00000054146	Krt15	11	ENSG00000171346	KRT15	17	protein_coding
ENSMUSG00000001444	Tbx21	11	ENSG00000073861	TBX21	17	protein_coding
ENSMUSG00000027068	Dhrs9	2	ENSG00000073737	DHRS9	2	protein_coding
ENSMUSG00000106677	Ugt2a1	5	ENSG00000173610	UGT2A1	4	protein_coding
ENSMUSG00000033508	Asprv1	6	ENSG00000244617	ASPRV1	2	protein_coding
ENSMUSG00000095276	Gfy	7	ENSG00000261949	GFY	19	protein_coding
ENSMUSG00000014198	Zfp385c	11	ENSG00000187595	ZNF385C	17	protein_coding
ENSMUSG00000048763	Hoxb3	11	ENSG00000120093	HOXB3	17	protein_coding
ENSMUSG00000032346	Ooep	9	ENSG00000203907	OOEP	6	protein_coding
ENSMUSG00000053101	Gpr141	13	ENSG00000187037	GPR141	7	protein_coding
ENSMUSG00000005547	Cyp2a5	7	ENSG00000198077	CYP2A7	19	protein_coding
ENSMUSG00000003051	Elf3	1	ENSG00000163435	ELF3	1	protein_coding
ENSMUSG00000042306	S100a14	3	ENSG00000189334	S100A14	1	protein_coding
ENSMUSG00000044034	Npb	11	ENSG00000183979	NPB	17	protein_coding
ENSMUSG00000066090	Insl5	4	ENSG00000172410	INSL5	1	protein_coding
ENSMUSG00000027224	Duoxa1	2	ENSG00000140254	DUOXA1	15	protein_coding

## Sheet: DEGs_orthologs_HP_TSt_vs_TSnt
Gene.stable.ID	Gene.name	Chromosome.scaffold.name	Gene.stable.ID.1	Gene.name.1	Chromosome.scaffold.name.1	Gene.type
ENSMUSG00000041476	Smpx	X	ENSG00000091482	SMPX	X	protein_coding
ENSMUSG00000037379	Spon2	5	ENSG00000159674	SPON2	4	protein_coding
ENSMUSG00000031481	Tpte	8	ENSG00000274391	TPTE	21	protein_coding
ENSMUSG00000036223	Ska1	18	ENSG00000154839	SKA1	18	protein_coding
ENSMUSG00000117145	Gm4356	17	ENSG00000133136	GNG5P2	X	protein_coding
ENSMUSG00000051517	Arhgef39	4	ENSG00000137135	ARHGEF39	9	protein_coding
ENSMUSG00000031481	Tpte	8	ENSG00000132958	TPTE2	13	protein_coding
ENSMUSG00000090121	Abhd12b	12	ENSG00000131969	ABHD12B	14	protein_coding
ENSMUSG00000033860	Fgg	3	ENSG00000171557	FGG	4	protein_coding
ENSMUSG00000037542	Aldh8a1	10	ENSG00000118514	ALDH8A1	6	protein_coding
ENSMUSG00000059887	Olfr1507	14	ENSG00000276240	OR4E1	14	protein_coding
ENSMUSG00000031163	Glod5	X	ENSG00000171433	GLOD5	X	protein_coding
ENSMUSG00000053268	Dspp	5	ENSG00000152591	DSPP	4	protein_coding
ENSMUSG00000031491	Chrna6	8	ENSG00000147434	CHRNA6	8	protein_coding
ENSMUSG00000065476	Mir30b	15	ENSG00000207582	MIR30B	8	miRNA
ENSMUSG00000041287	Sox15	11	ENSG00000129194	SOX15	17	protein_coding
ENSMUSG00000025401	Myo1a	10	ENSG00000166866	MYO1A	12	protein_coding
ENSMUSG00000042828	Trim72	7	ENSG00000177238	TRIM72	16	protein_coding
ENSMUSG00000043017	Ptgir	7	ENSG00000160013	PTGIR	19	protein_coding
ENSMUSG00000093805	Gal3st2b	1	ENSG00000154252	GAL3ST2	2	protein_coding
ENSMUSG00000040935	Padi6	4	ENSG00000276747	PADI6	1	protein_coding
ENSMUSG00000005202	Shbg	11	ENSG00000129214	SHBG	17	protein_coding
ENSMUSG00000074604	Mgst2	3	ENSG00000085871	MGST2	4	protein_coding
ENSMUSG00000044819	Oxgr1	14	ENSG00000165621	OXGR1	13	protein_coding
ENSMUSG00000096035	Odaph	5	ENSG00000174792	ODAPH	4	protein_coding
ENSMUSG00000066366	Serpina1a	12	ENSG00000197249	SERPINA1	14	protein_coding
ENSMUSG00000076498	Trbc2	6	ENSG00000211751	TRBC1	7	TR_C_gene
ENSMUSG00000076498	Trbc2	6	ENSG00000211772	TRBC2	7	TR_C_gene
ENSMUSG00000031492	Chrnb3	8	ENSG00000147432	CHRNB3	8	protein_coding
ENSMUSG00000030775	Trat1	16	ENSG00000163519	TRAT1	3	protein_coding
ENSMUSG00000071517	Gm10334	6	ENSG00000010438	PRSS3	9	protein_coding
ENSMUSG00000040434	Large2	2	ENSG00000165905	LARGE2	11	protein_coding
ENSMUSG00000033987	Dnah17	11	ENSG00000187775	DNAH17	17	protein_coding
ENSMUSG00000037660	Gdf7	12	ENSG00000143869	GDF7	2	protein_coding
ENSMUSG00000008438	Adam21	12	ENSG00000139985	ADAM21	14	protein_coding
ENSMUSG00000040489	Sox30	11	ENSG00000039600	SOX30	5	protein_coding
ENSMUSG00000023467	Tulp2	7	ENSG00000104804	TULP2	19	protein_coding
ENSMUSG00000030703	Gdpd3	7	ENSG00000102886	GDPD3	16	protein_coding
ENSMUSG00000025652	Tmem89	9	ENSG00000183396	TMEM89	3	protein_coding
ENSMUSG00000030365	Clec2i	6	ENSG00000069493	CLEC2D	12	protein_coding
ENSMUSG00000022101	Fgf17	14	ENSG00000158815	FGF17	8	protein_coding
ENSMUSG00000002930	Ppp1r17	6	ENSG00000106341	PPP1R17	7	protein_coding
ENSMUSG00000046460	Sh2d7	9	ENSG00000183476	SH2D7	15	protein_coding
ENSMUSG00000031073	Fgf15	7	ENSG00000162344	FGF19	11	protein_coding
ENSMUSG00000028593	Aadacl4fm1	4	ENSG00000204518	AADACL4	1	protein_coding
ENSMUSG00000061048	Cdh3	8	ENSG00000062038	CDH3	16	protein_coding
ENSMUSG00000018698	Lhx1	11	ENSG00000273706	LHX1	17	protein_coding
ENSMUSG00000029597	Sds	5	ENSG00000135094	SDS	12	protein_coding
ENSMUSG00000027208	Fgf7	2	ENSG00000140285	FGF7	15	protein_coding
ENSMUSG00000039103	Nexn	3	ENSG00000162614	NEXN	1	protein_coding
ENSMUSG00000022705	Drd3	16	ENSG00000151577	DRD3	3	protein_coding
ENSMUSG00000029503	P2rx2	5	ENSG00000187848	P2RX2	12	protein_coding
ENSMUSG00000027048	Abcb11	2	ENSG00000073734	ABCB11	2	protein_coding
ENSMUSG00000051998	Lax1	1	ENSG00000122188	LAX1	1	protein_coding
ENSMUSG00000059741	Myl3	9	ENSG00000160808	MYL3	3	protein_coding
ENSMUSG00000037393	Nmur2	11	ENSG00000132911	NMUR2	5	protein_coding
ENSMUSG00000040829	Zmynd15	11	ENSG00000141497	ZMYND15	17	protein_coding
ENSMUSG00000091996	BC049352	9	ENSG00000255274	SMIM35	11	protein_coding
ENSMUSG00000071517	Gm10334	6	ENSG00000204983	PRSS1	7	protein_coding
ENSMUSG00000071517	Gm10334	6	ENSG00000275896	PRSS2	7	protein_coding
ENSMUSG00000002228	Ppm1j	3	ENSG00000155367	PPM1J	1	protein_coding
ENSMUSG00000028718	Stil	4	ENSG00000123473	STIL	1	protein_coding
ENSMUSG00000045471	Hcrt	11	ENSG00000161610	HCRT	17	protein_coding
ENSMUSG00000027876	Reg4	3	ENSG00000134193	REG4	1	protein_coding
ENSMUSG00000035085	1700020L24Rik	11	ENSG00000270806	C17orf50	17	protein_coding

## Sheet: DEGs_orthologs_HP_WTt_vs_WTnt
Gene.stable.ID	Gene.name	Chromosome.scaffold.name	Gene.stable.ID.1	Gene.name.1	Chromosome.scaffold.name.1	Gene.type
ENSMUSG00000078954	Arhgap8	15	ENSG00000248405	PRR5-ARHGAP8	22	protein_coding
ENSMUSG00000037974	Muc5ac	7	ENSG00000215182	MUC5AC	11	protein_coding
ENSMUSG00000044951	Mylk4	13	ENSG00000145949	MYLK4	6	protein_coding
ENSMUSG00000039653	Baat	4	ENSG00000136881	BAAT	9	protein_coding
ENSMUSG00000031142	Cacna1f	X	ENSG00000102001	CACNA1F	X	protein_coding
ENSMUSG00000044162	Tnip3	6	ENSG00000050730	TNIP3	4	protein_coding
ENSMUSG00000078954	Arhgap8	15	ENSG00000241484	ARHGAP8	22	protein_coding
ENSMUSG00000090121	Abhd12b	12	ENSG00000131969	ABHD12B	14	protein_coding
ENSMUSG00000074881	Mageb3	2	ENSG00000232030	MAGEB6B	X	protein_coding
ENSMUSG00000074881	Mageb3	2	ENSG00000176746	MAGEB6	X	protein_coding
ENSMUSG00000056586	Zar1l	5	ENSG00000189167	ZAR1L	13	protein_coding
ENSMUSG00000020185	E2f7	10	ENSG00000165891	E2F7	12	protein_coding
ENSMUSG00000091694	Apol11b	15	ENSG00000128284	APOL3	22	protein_coding
ENSMUSG00000091694	Apol11b	15	ENSG00000100336	APOL4	22	protein_coding
ENSMUSG00000091694	Apol11b	15	ENSG00000128335	APOL2	22	protein_coding
ENSMUSG00000091694	Apol11b	15	ENSG00000100342	APOL1	22	protein_coding
ENSMUSG00000039728	Slc6a5	7	ENSG00000165970	SLC6A5	11	protein_coding
ENSMUSG00000029082	Bst1	5	ENSG00000109743	BST1	4	protein_coding
ENSMUSG00000033576	Apol6	15	ENSG00000221963	APOL6	22	protein_coding
ENSMUSG00000020636	Allc	12	ENSG00000151360	ALLC	2	protein_coding
ENSMUSG00000030775	Trat1	16	ENSG00000163519	TRAT1	3	protein_coding
ENSMUSG00000005547	Cyp2a5	7	ENSG00000255974	CYP2A6	19	protein_coding
ENSMUSG00000005547	Cyp2a5	7	ENSG00000197838	CYP2A13	19	protein_coding
ENSMUSG00000014686	Ceacam16	7	ENSG00000213892	CEACAM16	19	protein_coding
ENSMUSG00000036557	Stpg4	17	ENSG00000239605	STPG4	2	protein_coding
ENSMUSG00000022579	Gpihbp1	15	ENSG00000277494	GPIHBP1	8	protein_coding
ENSMUSG00000065406	Mirlet7i	10	ENSG00000199179	MIRLET7I	12	miRNA
ENSMUSG00000023159	Psg29	7	ENSG00000007129	CEACAM21	19	protein_coding
ENSMUSG00000051965	Nanos2	7	ENSG00000188425	NANOS2	19	protein_coding
ENSMUSG00000030399	Ckm	7	ENSG00000104879	CKM	19	protein_coding
ENSMUSG00000060183	Cxcl11	5	ENSG00000169248	CXCL11	4	protein_coding
ENSMUSG00000024600	Slc27a6	18	ENSG00000113396	SLC27A6	5	protein_coding
ENSMUSG00000005547	Cyp2a5	7	ENSG00000198077	CYP2A7	19	protein_coding
ENSMUSG00000020897	Aurkb	11	ENSG00000178999	AURKB	17	protein_coding
ENSMUSG00000024354	Slc23a1	18	ENSG00000170482	SLC23A1	5	protein_coding
ENSMUSG00000109523	Gdf1	8	ENSG00000130283	GDF1	19	protein_coding
ENSMUSG00000026012	Cd28	1	ENSG00000178562	CD28	2	protein_coding
ENSMUSG00000077704	Snord89	1	ENSG00000212283	SNORD89	2	snoRNA
ENSMUSG00000028950	Tas1r1	4	ENSG00000173662	TAS1R1	1	protein_coding
ENSMUSG00000015001	Oc90	15	ENSG00000253117	OC90	8	protein_coding
ENSMUSG00000015001	Oc90	15	ENSG00000258417		8	protein_coding
ENSMUSG00000049515	Espnl	1	ENSG00000144488	ESPNL	2	protein_coding
ENSMUSG00000036853	Mcoln3	3	ENSG00000055732	MCOLN3	1	protein_coding
ENSMUSG00000006538	Ihh	1	ENSG00000163501	IHH	2	protein_coding
ENSMUSG00000053441	Adamts19	18	ENSG00000145808	ADAMTS19	5	protein_coding
ENSMUSG00000035183	Slc24a5	2	ENSG00000188467	SLC24A5	15	protein_coding
ENSMUSG00000017309	Cd300lg	11	ENSG00000161649	CD300LG	17	protein_coding
ENSMUSG00000045551	Fpr1	17	ENSG00000171051	FPR1	19	protein_coding
ENSMUSG00000050578	Mmp13	9	ENSG00000137745	MMP13	11	protein_coding
ENSMUSG00000042678	Myo15	11	ENSG00000091536	MYO15A	17	protein_coding

## Sheet: GO_HC_TS-t_vs_TS-nt
DEGs TS-t / TS-nt (log2fc1.5 & raw p-val<0.05)
ONTOLOGY	ID	Description	GeneRatio	BgRatio	pvalue	p,adjust	geneID	Count	DEGs_TS-t_vs_TS-nt
CC	GO:0098691	dopaminergic synapse	3/81	13/28886	5.9532e-06	0.000702477	Chrna6/Chrnb3/Drd3	3	upregulated
MF	GO:0005104	fibroblast growth factor receptor binding	3/81	27/28438	6.19781e-05	0.0122097	Fgf15/Fgf17/Fgf7	3	upregulated
MF	GO:0005231	excitatory extracellular ligand-gated ion channel activity	3/81	36/28438	0.00014852	0.0146292	Chrna6/Chrnb3/P2rx2	3	upregulated
MF	GO:0022848	acetylcholine-gated cation-selective channel activity	2/81	16/28438	0.000936951	0.0390784	Chrna6/Chrnb3	2	upregulated
MF	GO:0005230	extracellular ligand-gated ion channel activity	3/81	69/28438	0.00101863	0.0390784	Chrna6/Chrnb3/P2rx2	3	upregulated
MF	GO:0098960	postsynaptic neurotransmitter receptor activity	3/81	69/28438	0.00101863	0.0390784	Chrna6/Chrnb3/Drd3	3	upregulated
MF	GO:0001758	retinal dehydrogenase activity	2/81	18/28438	0.00119021	0.0390784	Akr1c12/Aldh8a1	2	upregulated
MF	GO:0004622	lysophospholipase activity	2/81	21/28438	0.00162459	0.0457205	Abhd12b/Gdpd3	2	upregulated
MF	GO:0042285	xylosyltransferase activity	1/12	11/28438	0.00463271	0.0480024	Large2	1	downregulated
MF	GO:0002162	dystroglycan binding	1/12	12/28438	0.00505289	0.0480024	Large2	1	downregulated

[truncated: 1 more sheets: GO_HC_WT-t_vs_WT-nt]
