# Supplementary material for: Lamivudine modulates the expression of neurological impairment-related genes and LINE-1 retrotransposons in brain tissues of a Down syndrome mouse model
Source: Front Aging Neurosci. 2024 Jul 19;16:1386944. doi: 10.3389/fnagi.2024.1386944 (PMC11294114; doi:10.3389/fnagi.2024.1386944)
Supplement: Supplementary file 5 [file Table_5.XLSX]

## Sheet: CX_list_rescued_genes
baseMean	log2FoldChange	lfcSE	stat	pvalue	padj	SYMBOL	ENSEMBL	GENENAME	ENTREZID
1652,548784	0,454303897	0,125290552	3,626002845	0,000288	0,042863155	1500004A13Rik	ENSMUSG00000098912	RIKEN cDNA 1500004A13 gene	319830
1079,909721	0,618035256	0,1124864	5,49431091	3,92e-08	1,55e-05	Abca8a	ENSMUSG00000041828	ATP-binding cassette, sub-family A (ABC1), member 8a	217258
826,0911987	0,271213231	0,078971301	3,434326483	0,000594028	0,075870565	Alg14	ENSMUSG00000039887	asparagine-linked glycosylation 14	66789
69480,9009	0,578082662	0,157176361	3,677923696	0,00023514	0,036172736	App	ENSMUSG00000022892	amyloid beta (A4) precursor protein	11820
4640,826656	0,177292509	0,048993789	3,618673137	0,000296117	0,043745465	Armcx3	ENSMUSG00000049047	armadillo repeat containing, X-linked 3	71703
2409,705023	0,503258686	0,098493966	5,109538223	3,23e-07	0,000105462	B3galt5	ENSMUSG00000074892	UDP-Gal:betaGlcNAc beta 1,3-galactosyltransferase, polypeptide 5	93961
2311,668176	0,319663459	0,086662217	3,688613913	0,000225479	0,036172736	Capza1	ENSMUSG00000070372	capping protein (actin filament) muscle Z-line, alpha 1	12340
3360,681948	0,579874339	0,167335816	3,465333069	0,000529575	0,070410802	Cbr1	ENSMUSG00000051483	carbonyl reductase 1	12408
1124,260354	0,799014347	0,161880136	4,935839346	7,98e-07	0,000228542	Cbr3	ENSMUSG00000022947	carbonyl reductase 3	109857
14051,91944	0,664056392	0,105600194	6,288401266	3,21e-10	1,71e-07	Cct8	ENSMUSG00000025613	chaperonin containing Tcp1, subunit 8 (theta)	12469
809,6038914	0,454693139	0,121293062	3,748715153	0,000177743	0,029883397	Crispld1	ENSMUSG00000025776	cysteine-rich secretory protein LCCL domain containing 1	83691
5822,654162	0,413173611	0,123222391	3,353072496	0,000799198	0,09659913	Cryzl1	ENSMUSG00000058240	crystallin, zeta (quinone reductase)-like 1	66609
6542,096007	0,401018631	0,109884143	3,649467717	0,000262784	0,039768018	Ctss	ENSMUSG00000038642	cathepsin S	13040
3720,752477	0,531144916	0,124589118	4,263172617	2,02e-05	0,004575065	Ets2	ENSMUSG00000022895	E26 avian leukemia oncogene 2, 3' domain	23872
276,0975206	0,453423997	0,123237737	3,679262601	0,000233909	0,036172736	Fank1	ENSMUSG00000053111	fibronectin type 3 and ankyrin repeat domains 1	66930
2813,697538	0,56425247	0,124456113	4,533746519	5,79e-06	0,001400802	Gart	ENSMUSG00000022962	phosphoribosylglycinamide formyltransferase	14450
114,3742987	1,60467399	0,42965392	3,734805886	0,00018786	0,030945368	Gbp11	ENSMUSG00000092021	guanylate binding protein 11	634650
2286,016732	0,408458073	0,117395272	3,479340053	0,00050265	0,067311749	Gm10698	NA	transmembrane emp24 domain trafficking protein 2 pseudogene	100862175
33,79271054	1,650942187	0,433689777	3,80673531	0,000140813	0,024727349	Gm31096	NA	predicted gene, 31096	102633209
39,21392702	1,649030556	0,487528062	3,382432076	0,00071847	0,088566944	Gm40594	NA	predicted gene, 40594	105245096
1129,955465	0,78593906	0,213308071	3,684525648	0,000229129	0,036172736	Ifnar2	ENSMUSG00000022971	interferon (alpha and beta) receptor 2	15976
3257,216286	0,155726929	0,046516234	3,347797414	0,000814565	0,097821413	Ikbkg	ENSMUSG00000004221	inhibitor of kappaB kinase gamma	16151
7065,968399	0,314395992	0,081585803	3,853562484	0,000116412	0,021037712	Mapk4	ENSMUSG00000024558	mitogen-activated protein kinase 4	225724
1175,300941	0,283746638	0,067720588	4,189961228	2,79e-05	0,006109818	Napepld	ENSMUSG00000044968	N-acyl phosphatidylethanolamine phospholipase D	242864
28,03510068	2,552589001	0,598247196	4,266779712	1,98e-05	0,004557323	Olfm5	ENSMUSG00000044265	olfactomedin 5	244180
4332,876707	0,474724264	0,103758636	4,575274729	4,76e-06	0,001180365	Pms1	ENSMUSG00000026098	PMS1 homolog 1, mismatch repair system component	227099
23139,76841	0,591139642	0,173373891	3,409623201	0,000650527	0,08237352	Rps3a1	ENSMUSG00000028081	ribosomal protein S3A1	20091
902,0980023	0,643608241	0,189457232	3,397116245	0,000681	0,085074764	Rsph3b	ENSMUSG00000023806	radial spoke 3B homolog (Chlamydomonas)	100037282
735,5763091	0,708559649	0,156170876	4,53707931	5,7e-06	0,001396997	Sec24d	ENSMUSG00000039234	Sec24 related gene family, member D (S, cerevisiae)	69608
540,4686094	0,452085345	0,124027838	3,645031243	0,000267359	0,040134084	Serpina3n	ENSMUSG00000021091	serine (or cysteine) peptidase inhibitor, clade A, member 3N	20716
571,2130716	0,283422049	0,083758951	3,383782224	0,000714947	0,088566944	Shc4	ENSMUSG00000035109	SHC (Src homology 2 domain containing) family, member 4	271849
3230,023449	0,559390945	0,113951738	4,909016358	9,15e-07	0,000258155	Slc5a3	ENSMUSG00000089774	solute carrier family 5 (inositol transporters), member 3	53881
3185,342095	0,232134957	0,066194783	3,50684671	0,00045345	0,062062673	Slc8a3	ENSMUSG00000079055	solute carrier family 8 (sodium/calcium exchanger), member 3	110893
4479,693057	0,295040811	0,073404188	4,019400256	5,83e-05	0,011432224	Smad4	ENSMUSG00000024515	SMAD family member 4	17128
446,713304	0,496343838	0,144544833	3,433840059	0,000595095	0,075870565	Tfb1m	ENSMUSG00000036983	transcription factor B1, mitochondrial	224481
5171,669089	0,158431521	0,044131404	3,589995022	0,000330684	0,048467379	Tmem183a	ENSMUSG00000042305	transmembrane protein 183A	57439
64,6026317	1,42169329	0,334606346	4,248853334	2,15e-05	0,004818728	Vil1	ENSMUSG00000026175	villin 1	22349
1550,607537	0,425725077	0,07426271	5,732689733	9,89e-09	4,09e-06	Zbtb21	ENSMUSG00000046962	zinc finger and BTB domain containing 21	114565
1090,631988	0,234249999	0,067789105	3,455570015	0,000549131	0,072493022	Zfp141	ENSMUSG00000092416	zinc finger protein 141	434178
1810,287999	0,696227469	0,145778234	4,775935687	1,79e-06	0,000468951	Zfp605	ENSMUSG00000023284	zinc finger protein 605	675812
139,2714132	-0,632579795	0,183480581	-3,44766619	0,000565452	0,073198215	1700001O22Rik	ENSMUSG00000044320	RIKEN cDNA 1700001O22 gene	73598
40,13489131	-2,251401802	0,58577083	-3,84348569	0,000121299	0,021710202	6030426L16Rik	NA	RIKEN cDNA 6030426L16 gene	628850
100,6774844	-0,918287763	0,223927151	-4,100832601	4,12e-05	0,008562347	Apoc1	ENSMUSG00000040564	apolipoprotein C-I	11812
1315,351796	-0,481168602	0,130677289	-3,682113432	0,000231308	0,036172736	AW047730	NA	expressed sequence AW047730	99870
1928,475124	-0,721507451	0,214371156	-3,365692783	0,000763517	0,093500685	C030002A05Rik	NA	RIKEN cDNA C030002A05 gene	78456
1621,233203	-0,428444205	0,109779861	-3,902757779	9,51e-05	0,017805713	C4b	ENSMUSG00000073418	complement component 4B (Chido blood group)	12268
1535,307455	-0,312825472	0,090578299	-3,453647016	0,000553061	0,072497697	Cdk5r2	ENSMUSG00000090071	cyclin-dependent kinase 5, regulatory subunit 2 (p39)	12570
4933,328207	-0,506181579	0,095244793	-5,31453282	1,07e-07	3,98e-05	Coq2	ENSMUSG00000029319	coenzyme Q2 4-hydroxybenzoate polyprenyltransferase	71883
562,8643593	-0,634710724	0,131668608	-4,820516716	1,43e-06	0,000386272	Dnah1	ENSMUSG00000019027	dynein, axonemal, heavy chain 1	110084
1120,645007	-0,295217437	0,082395621	-3,582926296	0,000339766	0,049219456	Dtymk	ENSMUSG00000026281	deoxythymidylate kinase	21915
55,90876003	-1,166692675	0,29308216	-3,98077002	6,87e-05	0,013181856	E2f2	ENSMUSG00000018983	E2F transcription factor 2	242705
145,6905065	-0,672074004	0,167185929	-4,019919674	5,82e-05	0,011432224	Emilin2	ENSMUSG00000024053	elastin microfibril interfacer 2	246707
107,7982875	-0,925744515	0,239603219	-3,863656425	0,000111702	0,020384576	F630048H11Rik	NA	RIKEN cDNA F630048H11 gene	100038492
32,12090875	-1,879954575	0,457870593	-4,105864417	4,03e-05	0,008520256	Gm4705	ENSMUSG00000093686	predicted gene 4705	100043876
183,3308779	-0,924140831	0,225426214	-4,099526916	4,14e-05	0,008562347	Gm5617	ENSMUSG00000042293	predicted gene 5617	434402
76,17298746	-0,938166182	0,242419936	-3,870004251	0,000108833	0,020057683	LOC115487357	NA	NA	NA
27,49491403	-1,271118625	0,347595647	-3,656888789	0,000255295	0,038951332	LOC115489711	NA	NA	NA
333,7821059	-0,511683897	0,135761874	-3,768980811	0,000163915	0,027991953	LOC115490341	NA	NA	NA
11173,14176	-0,534070767	0,144019369	-3,708325967	0,000208634	0,034065902	Lrba	ENSMUSG00000028080	LPS-responsive beige-like anchor	80877
1396,775094	-0,28748925	0,083396063	-3,447276061	0,00056627	0,073198215	Mxd4	ENSMUSG00000037235	Max dimerization protein 4	17122
680,2013071	-0,900377144	0,25207187	-3,571906469	0,000354392	0,05074348	Myl4	ENSMUSG00000061086	myosin, light polypeptide 4	17896
79,35907676	-3,377305468	0,916870557	-3,683513931	0,000230041	0,036172736	Omp	ENSMUSG00000074006	olfactory marker protein	18378
1105,692194	-0,452984044	0,080594324	-5,620545205	1,9e-08	7,7e-06	Pcdhgb6	ENSMUSG00000103088	protocadherin gamma subfamily B, 6	93703
211,1972776	-0,441653116	0,12667953	-3,486381088	0,000489603	0,066039639	Rbl1	ENSMUSG00000027641	RB transcriptional corepressor like 1	19650
4354,598179	-0,463267211	0,129335597	-3,581900282	0,000341104	0,049219456	Rbm3	ENSMUSG00000031167	RNA binding motif (RNP1, RRM) protein 3	19652
167,6833663	-0,581608604	0,164312315	-3,539653151	0,000400653	0,056929459	Tbxas1	ENSMUSG00000029925	thromboxane A synthase 1, platelet	21391
220,0658313	-0,840756129	0,22431723	-3,748067543	0,000178202	0,029883397	Ucp2	ENSMUSG00000033685	uncoupling protein 2 (mitochondrial, proton carrier)	22228

## Sheet: CX_orthologs_rescued_genes
Gene_ID_MM	Gene_name_MM	Chromosome_scaffold_MM	Gene_ID_HSA	Gene_name_HSA	Chromosome_scaffold_HSA	Gene_type
ENSMUSG00000058240	Cryzl1	16	ENSG00000205758	CRYZL1	21	protein_coding
ENSMUSG00000025613	Cct8	16	ENSG00000156261	CCT8	21	protein_coding
ENSMUSG00000031167	Rbm3	X	ENSG00000102317	RBM3	X	protein_coding
ENSMUSG00000022947	Cbr3	16	ENSG00000159231	CBR3	21	protein_coding
ENSMUSG00000022895	Ets2	16	ENSG00000157557	ETS2	21	protein_coding
ENSMUSG00000022962	Gart	16	ENSG00000159131	GART	21	protein_coding
ENSMUSG00000046962	Zbtb21	16	ENSG00000173276	ZBTB21	21	protein_coding
ENSMUSG00000022892	App	16	ENSG00000142192	APP	21	protein_coding
ENSMUSG00000089774	Slc5a3	16	ENSG00000198743	SLC5A3	21	protein_coding
ENSMUSG00000027641	Rbl1	2	ENSG00000080839	RBL1	20	protein_coding
ENSMUSG00000051483	Cbr1	16	ENSG00000159228	CBR1	21	protein_coding
ENSMUSG00000037235	Mxd4	5	ENSG00000123933	MXD4	4	protein_coding
ENSMUSG00000024558	Mapk4	18	ENSG00000141639	MAPK4	18	protein_coding
ENSMUSG00000028081	Rps3a1	3	ENSG00000145425	RPS3A	4	protein_coding
ENSMUSG00000053111	Fank1	7	ENSG00000203780	FANK1	10	protein_coding
ENSMUSG00000044320	1700001O22Rik	2	ENSG00000179058	C9orf50	9	protein_coding
ENSMUSG00000039234	Sec24d	3	ENSG00000150961	SEC24D	4	protein_coding
ENSMUSG00000022971	Ifnar2	16	ENSG00000159110	IFNAR2	21	protein_coding
ENSMUSG00000024515	Smad4	18	ENSG00000141646	SMAD4	18	protein_coding
ENSMUSG00000028080	Lrba	3	ENSG00000198589	LRBA	4	protein_coding
ENSMUSG00000024053	Emilin2	17	ENSG00000132205	EMILIN2	18	protein_coding
ENSMUSG00000074892	B3galt5	16	ENSG00000183778	B3GALT5	21	protein_coding
ENSMUSG00000035109	Shc4	2	ENSG00000185634	SHC4	15	protein_coding
ENSMUSG00000079055	Slc8a3	12	ENSG00000100678	SLC8A3	14	protein_coding
ENSMUSG00000021091	Serpina3n	12	ENSG00000196136	SERPINA3	14	protein_coding
ENSMUSG00000061086	Myl4	11	ENSG00000198336	MYL4	17	protein_coding
ENSMUSG00000049047	Armcx3	X	ENSG00000102401	ARMCX3	X	protein_coding
ENSMUSG00000039887	Alg14	3	ENSG00000172339	ALG14	1	protein_coding
ENSMUSG00000023806	Rsph3b	17	ENSG00000130363	RSPH3	6	protein_coding
ENSMUSG00000073418	C4b	17	ENSG00000244731	C4A	6	protein_coding
ENSMUSG00000073418	C4b	17	ENSG00000224389	C4B	6	protein_coding
ENSMUSG00000042293	Gm5617	9	ENSG00000180425	C11orf71	11	protein_coding
ENSMUSG00000025776	Crispld1	1	ENSG00000121005	CRISPLD1	8	protein_coding
ENSMUSG00000029925	Tbxas1	6	ENSG00000059377	TBXAS1	7	protein_coding
ENSMUSG00000036983	Tfb1m	17	ENSG00000029639	TFB1M	6	protein_coding
ENSMUSG00000033685	Ucp2	7	ENSG00000175567	UCP2	11	protein_coding
ENSMUSG00000004221	Ikbkg	X	ENSG00000269335	IKBKG	X	protein_coding
ENSMUSG00000029319	Coq2	5	ENSG00000173085	COQ2	4	protein_coding
ENSMUSG00000026281	Dtymk	1	ENSG00000168393	DTYMK	2	protein_coding
ENSMUSG00000092021	Gbp11	5	ENSG00000183347	GBP6	1	protein_coding
ENSMUSG00000103088	Pcdhgb6	18	ENSG00000253305	PCDHGB6	5	protein_coding
ENSMUSG00000070372	Capza1	3	ENSG00000116489	CAPZA1	1	protein_coding
ENSMUSG00000038642	Ctss	3	ENSG00000163131	CTSS	1	protein_coding
ENSMUSG00000090071	Cdk5r2	1	ENSG00000171450	CDK5R2	2	protein_coding
ENSMUSG00000018983	E2f2	4	ENSG00000007968	E2F2	1	protein_coding
ENSMUSG00000042305	Tmem183a	1	ENSG00000163444	TMEM183A	1	protein_coding
ENSMUSG00000023284	Zfp605	5	ENSG00000196458	ZNF605	12	protein_coding
ENSMUSG00000074006	Omp	7	ENSG00000254550	OMP	11	protein_coding
ENSMUSG00000019027	Dnah1	14	ENSG00000114841	DNAH1	3	protein_coding
ENSMUSG00000026098	Pms1	1	ENSG00000064933	PMS1	2	protein_coding
ENSMUSG00000044968	Napepld	5	ENSG00000161048	NAPEPLD	7	protein_coding
ENSMUSG00000040564	Apoc1	7	ENSG00000130208	APOC1	19	protein_coding
ENSMUSG00000026175	Vil1	1	ENSG00000127831	VIL1	2	protein_coding

## Sheet: CX_rescued_genes_chr16_17
SYMBOL	GENENAME	Chromosome	log2FoldChange
App	amyloid beta (A4) precursor protein	chr_16	Upregulated
B3galt5	UDP-Gal:betaGlcNAc beta 1,3-galactosyltransferase, polypeptide 5	chr_16	Upregulated
Cbr1	carbonyl reductase 1	chr_16	Upregulated
Cbr3	carbonyl reductase 3	chr_16	Upregulated
Cct8	chaperonin containing Tcp1, subunit 8 (theta)	chr_16	Upregulated
Cryzl1	crystallin, zeta (quinone reductase)-like 1	chr_16	Upregulated
Ets2	E26 avian leukemia oncogene 2, 3' domain	chr_16	Upregulated
Gart	phosphoribosylglycinamide formyltransferase	chr_16	Upregulated
Ifnar2	interferon (alpha and beta) receptor 2	chr_16	Upregulated
Zbtb21	zinc finger and BTB domain containing 21	chr_16	Upregulated
Slc5a3	solute carrier family 5 (inositol transporters), member 3	chr_16	Upregulated
Tfb1m	transcription factor B1, mitochondrial	chr_17	Upregulated
Rsph3b	radial spoke 3B homolog (Chlamydomonas)	chr_17	Upregulated
C4b	complement component 4B (Chido blood group)	chr_17	Downregulated
Emilin2	elastin microfibril interfacer 2	chr_17	Downregulated

## Sheet: HC_list_rescued_genes
baseMean	log2FoldChange	lfcSE	stat	pvalue	padj	SYMBOL	ENSEMBL	GENENAME	ENTREZID
73,71277793	0,768251477	0,200429397	3,833027929	0,000127	0,015765501	1700010I14Rik	ENSMUSG00000023873	RIKEN cDNA 1700010I14 gene	66931
273,2561779	0,829068461	0,148663272	5,576821015	2,45e-08	8,68e-06	2810407A14Rik	NA	RIKEN cDNA 2810407A14 gene	100039901
47,27062773	1,755564609	0,521370693	3,367209994	0,000759	0,0567	4930467D21Rik	NA	RIKEN cDNA 4930467D21 gene	75814
246,5853994	0,828296908	0,199957883	4,142356854	3,44e-05	0,00551	4932438H23Rik	ENSMUSG00000039851	RIKEN cDNA 4932438H23 gene	74387
520,231569	1,105568054	0,201224994	5,494188542	3,93e-08	1,32e-05	6530403H02Rik	NA	RIKEN cDNA 6530403H02 gene	320739
266,4365727	0,851143692	0,251681508	3,381828476	0,00072	0,0542	Abhd14b	ENSMUSG00000042073	abhydrolase domain containing 14b	76491
2985,931186	0,676019415	0,152746244	4,425767853	9,61e-06	0,00188	Adamts1	ENSMUSG00000022893	a disintegrin-like and metallopeptidase (reprolysin type) with thrombospondin type 1 motif, 1	11504
191,8076031	0,846246067	0,214257946	3,949660124	7,83e-05	0,010686564	Adamts5	ENSMUSG00000022894	a disintegrin-like and metallopeptidase (reprolysin type) with thrombospondin type 1 motif, 5 (aggrecanase-2)	23794
293,0926115	0,746362053	0,163476542	4,56556057	4,98e-06	0,00115	Angptl4	ENSMUSG00000002289	angiopoietin-like 4	57875
81565,93349	0,510994149	0,107757279	4,742084731	2,12e-06	0,000506409	App	ENSMUSG00000022892	amyloid beta (A4) precursor protein	11820
5010,350229	0,468953507	0,111936124	4,189474222	2,8e-05	0,00477	B3galt5	ENSMUSG00000074892	UDP-Gal:betaGlcNAc beta 1,3-galactosyltransferase, polypeptide 5	93961
578,4604987	0,781654999	0,231092393	3,382434999	0,000718	0,0542	Bace2	ENSMUSG00000040605	beta-site APP-cleaving enzyme 2	56175
269,4455166	1,01431107	0,313467585	3,235776577	0,001213123	0,080298642	BC067074	NA	NA	NA
590,2367289	0,584463175	0,138221641	4,228449107	2,35e-05	0,004092135	Bche	ENSMUSG00000027792	butyrylcholinesterase	12038
34,69061973	1,297944201	0,379335138	3,421629247	0,000622	0,0503	BE949265	NA	cDNA sequence BE949265	768271
340,4532237	0,6231854	0,179027311	3,48095157	5e-04	0,0429	Bfsp2	ENSMUSG00000032556	beaded filament structural protein 2, phakinin	107993
254,0565184	1,254437826	0,339853627	3,691112072	0,000223	0,023407775	Bst2	ENSMUSG00000046718	bone marrow stromal cell antigen 2	69550
126,496407	0,576547786	0,173642438	3,320316129	0,000899	0,063996277	C730002L08Rik	ENSMUSG00000114469	RIKEN cDNA C730002L08 gene	320155
108,7738875	1,26243798	0,372308047	3,390842587	0,000697	0,0537	Capn6	ENSMUSG00000067276	calpain 6	12338
2532,395129	0,26627954	0,079272057	3,359059303	0,000782083	0,057667659	Capza1	ENSMUSG00000070372	capping protein (actin filament) muscle Z-line, alpha 1	12340
821,9284248	0,723576672	0,21277038	3,400739672	0,000672	0,0527	Car14	ENSMUSG00000038526	carbonic anhydrase 14	23831
189,9874792	0,570135899	0,178720373	3,190100206	0,001422235	0,089568105	Ccdc113	ENSMUSG00000036598	coiled-coil domain containing 113	244608
1454,306881	0,242650348	0,075183192	3,22745473	0,001248968	0,08193408	Ccdc157	ENSMUSG00000051427	coiled-coil domain containing 157	216516
256,9804789	0,408385009	0,128151436	3,186737681	0,00144	0,089568105	Ccdc18	ENSMUSG00000056531	coiled-coil domain containing 18	73254
269,9174451	0,873959837	0,215243607	4,060328905	4,9e-05	0,007344171	Cfap52	ENSMUSG00000020904	cilia and flagella associated protein 52	71860
32,48045589	1,660551666	0,487633465	3,405327539	0,000660847	0,052060089	Chaf1b	ENSMUSG00000022945	chromatin assembly factor 1, subunit B (p60)	110749
108,2123133	0,832055808	0,223226882	3,727399681	0,000193	0,022	Chia1	ENSMUSG00000062778	chitinase, acidic 1	81600
3595,418635	0,18848292	0,054974231	3,42856854	0,000607	0,0497	Chordc1	ENSMUSG00000001774	cysteine and histidine-rich domain (CHORD)-containing, zinc-binding protein 1	66917
3118,004124	1,767556227	0,508883909	3,473397754	0,000514	0,043599855	Clic6	ENSMUSG00000022949	chloride intracellular channel 6	209195
1069,898475	0,340514849	0,091950118	3,703256236	0,000213	0,0227	Cln5	ENSMUSG00000022125	ceroid-lipofuscinosis, neuronal 5	211286
55,45686838	1,552251677	0,419944417	3,696326504	0,000219	0,023174041	Cpn1	ENSMUSG00000025196	carboxypeptidase N, polypeptide 1	93721
7238,573187	0,181768971	0,050413145	3,605586787	0,000311	0,029902289	Cpsf6	ENSMUSG00000055531	cleavage and polyadenylation specific factor 6	432508
8562,706228	0,333590369	0,101621874	3,282663023	0,001028315	0,070973274	Ctss	ENSMUSG00000038642	cathepsin S	13040
1937,948292	0,31490427	0,098853436	3,185567248	0,00144	0,0896	Cyb5r1	ENSMUSG00000026456	cytochrome b5 reductase 1	72017
1676,478764	0,422699503	0,075231476	5,618652288	1,92e-08	6,96e-06	Dlx6os1	ENSMUSG00000090063	distal-less homeobox 6, opposite strand 1	320038
519,4609438	0,317658603	0,069954057	4,540960377	5,6e-06	0,001243708	Dtx3l	ENSMUSG00000049502	deltex 3-like, E3 ubiquitin ligase	209200
4294,650355	0,425767597	0,120908872	3,521392515	0,000429	0,038	Ets2	ENSMUSG00000022895	E26 avian leukemia oncogene 2, 3' domain	23872
6635,731417	0,711055592	0,078121513	9,101917844	8,88e-20	2,05e-16	Ezr	ENSMUSG00000052397	ezrin	22350
348,4042954	0,620618646	0,197286891	3,145767283	0,00166	0,0985	Fam161a	ENSMUSG00000049811	family with sequence similarity 161, member A	73873
5949,437793	0,274199097	0,081441469	3,366824067	0,00076	0,056749242	Fdft1	ENSMUSG00000021273	farnesyl diphosphate farnesyl transferase 1	14137
2503,356855	0,509597338	0,099853565	5,103446626	3,34e-07	9,92e-05	Gm10698	NA	transmembrane emp24 domain trafficking protein 2 pseudogene	100862175
14,74560355	1,713556361	0,50195773	3,413746333	0,000641	0,0511	Gm15310	NA	developmental pluripotency associated 5 pseudogene	545178
284,3539512	0,47730162	0,143124382	3,334872868	0,000853	0,0619	Gm1604a	ENSMUSG00000090069	predicted gene 1604A	100040822
70,08859644	0,694922275	0,21001666	3,30889119	0,000937	0,0658	Gm17518	NA	predicted gene, 17518	100503390
227,0278544	0,632355985	0,163389339	3,870240181	0,000109	0,014016051	Gm20939	ENSMUSG00000095193	predicted gene, 20939	100044193
673,5285394	0,511672172	0,133863266	3,822349385	0,000132186	0,016137223	Gm34567	ENSMUSG00000117254	predicted gene, 34567	102637865
38,3218258	3,063528177	0,97253022	3,15005962	0,00163	0,097382316	Gm6316	ENSMUSG00000078370	glyceraldehyde-3-phosphate dehydrogenase pseudogene	622339
4085,70533	0,21609161	0,064987237	3,325139194	0,000884	0,0631	Gpld1	ENSMUSG00000021340	glycosylphosphatidylinositol specific phospholipase D1	14756
6476,546156	0,327992056	0,082312788	3,98470351	6,76e-05	0,009580636	Gsn	ENSMUSG00000026879	gelsolin	227753
2659,465757	0,369803927	0,113309908	3,263650393	0,001099868	0,07481537	H2ac19	ENSMUSG00000063954	H2A clustered histone 19	319192
725,6815335	0,429713125	0,132018308	3,254951005	0,00113	0,076300566	H2ac20	ENSMUSG00000068855	H2A clustered histone 20	319176
359,5757957	0,737123909	0,168587718	4,372346442	1,23e-05	0,002360287	Hacd4	ENSMUSG00000028497	3-hydroxyacyl-CoA dehydratase 4	66775
1100,707146	0,560912492	0,144109392	3,892268809	9,93e-05	0,013170512	Htr3a	ENSMUSG00000032269	5-hydroxytryptamine (serotonin) receptor 3A	15561
63,28676385	1,160165486	0,326183737	3,556785199	0,000375	0,0344	Ifi44	ENSMUSG00000028037	interferon-induced protein 44	99899
122,2725461	1,053900023	0,310395751	3,395342938	0,000685	0,0533	Igfn1	ENSMUSG00000051985	immunoglobulin-like and fibronectin type III domain containing 1	226438
1538,556779	0,268261405	0,075511914	3,552570602	0,000381	0,034641993	Itga7	ENSMUSG00000025348	integrin alpha 7	16404
53,40149518	0,838791903	0,219178648	3,826978176	0,00013	0,0159	Itk	ENSMUSG00000020395	IL2 inducible T cell kinase	16428
224,6742962	0,811873224	0,250100947	3,246182127	0,00117	0,0784	Lgals3	ENSMUSG00000050335	lectin, galactose binding, soluble 3	16854
63,80912362	1,257985181	0,395118086	3,1838208	0,00145	0,089608328	LOC102635948	NA	NA	NA
321,0516512	0,89141806	0,186841103	4,77099548	1,83e-06	0,000444642	LOC115486418	NA	NA	NA
8638,79965	0,179593708	0,049351135	3,639099827	0,000274	0,0271	Lonp2	ENSMUSG00000047866	lon peptidase 2, peroxisomal	66887
321,9077966	0,666175022	0,204552164	3,256748828	0,00113	0,0761	Lrriq1	ENSMUSG00000019892	leucine-rich repeats and IQ motif containing 1	74978
3848,291195	0,549529751	0,165635018	3,317714799	0,000908	0,064346786	Ly6e	ENSMUSG00000022587	lymphocyte antigen 6 complex, locus E	17069
4290,742371	0,185141372	0,058908835	3,142845557	0,001673141	0,098854744	Mapk3	ENSMUSG00000063065	mitogen-activated protein kinase 3	26417
77,15582806	1,373618704	0,321995449	4,265956888	1,99e-05	0,003706299	Mfsd7a	ENSMUSG00000029490	major facilitator superfamily domain containing 7A	243197
379,3722834	1,000646582	0,271356829	3,68756735	0,000226	0,023447238	Mia	ENSMUSG00000089661	MIA SH3 domain containing	12587
4116,643859	0,247221956	0,069086307	3,57845089	0,000345637	0,032017431	Mrps25	ENSMUSG00000014551	mitochondrial ribosomal protein S25	64658
747,3372639	0,447721366	0,141734178	3,158880748	0,001583763	0,09540877	Mtfr1	ENSMUSG00000027601	mitochondrial fission regulator 1	67472
662,7902348	0,314100999	0,097193378	3,231711927	0,00123051	0,081011531	Ndufaf6	ENSMUSG00000050323	NADH:ubiquinone oxidoreductase complex assembly factor 6	76947
59,00660655	1,079787184	0,308023602	3,505533916	0,000455692	0,040001116	Nnmt	ENSMUSG00000032271	nicotinamide N-methyltransferase	18113
377,4845723	0,693197402	0,207676416	3,337872527	0,000844225	0,061511613	Npr1	ENSMUSG00000027931	natriuretic peptide receptor 1	18160
425,5660521	0,472190462	0,125710341	3,756178358	0,000172528	0,020128966	Nt5dc2	ENSMUSG00000071547	5'-nucleotidase domain containing 2	70021
1109,654226	0,293124968	0,08061657	3,636038708	0,000276863	0,027292449	Olig2	ENSMUSG00000039830	oligodendrocyte transcription factor 2	50913
1942,336798	0,389926972	0,105147901	3,708366684	0,0002086	0,022487371	Ostf1	ENSMUSG00000024725	osteoclast stimulating factor 1	20409
2349,861848	0,327866523	0,096236508	3,40688299	0,000657093	0,051986483	Pck2	ENSMUSG00000040618	phosphoenolpyruvate carboxykinase 2 (mitochondrial)	74551
537,6631653	0,635547973	0,175280619	3,625888457	0,00028797	0,028236343	Pcolce2	ENSMUSG00000015354	procollagen C-endopeptidase enhancer 2	76477
82,7196756	1,1799742	0,317643938	3,714770083	0,000203389	0,022184996	Plbd1	ENSMUSG00000030214	phospholipase B domain containing 1	66857
13411,47377	0,250297011	0,073913953	3,386329666	0,000708342	0,054177217	Plcl2	ENSMUSG00000038910	phospholipase C-like 2	224860
1460,721154	0,35434257	0,095249972	3,720133058	0,000199118	0,02206608	Plpp1	ENSMUSG00000021759	phospholipid phosphatase 1	19012
507,6270414	0,484170005	0,150339564	3,220509568	0,001279629	0,08305875	Plscr2	ENSMUSG00000032372	phospholipid scramblase 2	18828
962,4071195	0,338046784	0,106091408	3,186372869	0,001440688	0,089568105	Prdm15	ENSMUSG00000014039	PR domain containing 15	114604
3664,916126	0,370160254	0,098474894	3,758930224	0,000170641	0,020035693	R3hcc1l	ENSMUSG00000025184	R3H domain and coiled-coil containing 1 like	52013
170,4840685	0,548693661	0,159897503	3,431533637	0,000600179	0,049612978	Rab38	ENSMUSG00000030559	RAB38, member RAS oncogene family	72433
3307,878452	0,211200766	0,056141638	3,761927393	0,000168609	0,020035693	Retreg1	ENSMUSG00000022270	reticulophagy regulator 1	66270
4064,704665	0,359607213	0,106290383	3,383252583	0,000716327	0,054177217	Rgs12	ENSMUSG00000029101	regulator of G-protein signaling 12	71729
274,9869901	0,585020164	0,141991892	4,120095561	3,79e-05	0,006018308	Rorc	ENSMUSG00000028150	RAR-related orphan receptor gamma	19885
463,3154401	0,620402646	0,166303389	3,730547213	0,000191064	0,021876273	Samd9l	ENSMUSG00000047735	sterile alpha motif domain containing 9-like	209086
75,02003954	1,155586886	0,344587419	3,353537661	0,000797856	0,058596292	Sbspon	ENSMUSG00000032719	somatomedin B and thrombospondin, type 1 domain containing	226866
1302,832216	0,853841639	0,208645258	4,0923127	4,27e-05	0,006615981	Sec24d	ENSMUSG00000039234	Sec24 related gene family, member D (S, cerevisiae)	69608
2503,624105	0,443512395	0,127433471	3,480344628	0,000500769	0,042935717	Slc12a4	ENSMUSG00000017765	solute carrier family 12, member 4	20498
1718,895124	0,251786632	0,069956648	3,599180906	0,000319221	0,030489747	Slc15a4	ENSMUSG00000029416	solute carrier family 15, member 4	100561
451,226358	0,85393218	0,261444296	3,266210789	0,001089971	0,074416748	Slc16a6	ENSMUSG00000041920	solute carrier family 16 (monocarboxylic acid transporters), member 6	104681
672,8517816	0,402593107	0,116607481	3,452549551	0,000555315	0,046506145	Slc22a5	ENSMUSG00000018900	solute carrier family 22 (organic cation transporter), member 5	20520
1427,881971	0,315192426	0,081519863	3,866449423	0,000110431	0,014136747	Slc25a20	ENSMUSG00000032602	solute carrier family 25 (mitochondrial carnitine/acylcarnitine translocase), member 20	57279
410,5739101	0,41421842	0,130653519	3,170357939	0,001522513	0,092440034	Slc27a3	ENSMUSG00000027932	solute carrier family 27 (fatty acid transporter), member 3	26568
198,874533	1,053467464	0,310746974	3,390113345	0,000698637	0,053661168	Slc39a4	ENSMUSG00000063354	solute carrier family 39 (zinc transporter), member 4	72027
76,04291027	0,812438121	0,231305288	3,51240617	0,000444069	0,039167291	Smim5	ENSMUSG00000048442	small integral membrane protein 5	66528
2716,189166	0,64028824	0,189191297	3,384342993	0,000713488	0,054177217	Sowahc	ENSMUSG00000098188	sosondowah ankyrin repeat domain family member C	268301
20,65154477	2,135119214	0,512146949	4,168958181	3,06e-05	0,005174967	Sytl3	ENSMUSG00000041831	synaptotagmin-like 3	83672
1455,998243	0,386780085	0,101865101	3,796983273	0,000146468	0,017646961	Them4	ENSMUSG00000028145	thioesterase superfamily member 4	75778
2957,69827	0,417860085	0,098531699	4,240869557	2,23e-05	0,004023953	Tiam2	ENSMUSG00000023800	T cell lymphoma invasion and metastasis 2	24001
2048,721021	0,246308761	0,076434595	3,222477475	0,001270872	0,08278179	Tmed5	ENSMUSG00000063406	transmembrane p24 trafficking protein 5	73130
812,4426	0,422902806	0,1088492	3,885217406	0,000102238	0,01346187	Tmem159	ENSMUSG00000030917	transmembrane protein 159	233806
232,0402253	0,374706063	0,112504326	3,330592471	0,000866614	0,062647677	Tmem179b	ENSMUSG00000118346	transmembrane protein 179B	67706
2909,005401	0,221600256	0,050652803	4,374886349	1,21e-05	0,002357529	Tmem41b	ENSMUSG00000047554	transmembrane protein 41B	233724
561,4519989	0,754133851	0,181906271	4,145727609	3,39e-05	0,005477426	Tuba8	ENSMUSG00000030137	tubulin, alpha 8	53857
313,9057831	0,60381494	0,163734574	3,687766883	0,000226231	0,023447238	Tuft1	ENSMUSG00000005968	tuftelin 1	22156
117,936351	0,930624734	0,242468805	3,838121499	0,000123979	0,015547153	Ucma	ENSMUSG00000026668	upper zone of growth plate and cartilage matrix associated	68527
1446,716978	0,39572919	0,124836186	3,169987834	0,001524453	0,092440034	Ugdh	ENSMUSG00000029201	UDP-glucose dehydrogenase	22235
1779,340212	0,295520774	0,08548257	3,457088089	0,000546046	0,045962639	Zbtb21	ENSMUSG00000046962	zinc finger and BTB domain containing 21	114565
1789,816914	0,49319825	0,13285576	3,712283536	0,000205398	0,022272361	Zfp605	ENSMUSG00000023284	zinc finger protein 605	675812
56,8044951	0,771614452	0,233039642	3,311086671	0,000929344	0,065638049	Zpld1	ENSMUSG00000064310	zona pellucida like domain containing 1	239852
100,4432642	-0,815947527	0,240303156	-3,395492349	0,000685053	0,053312907	1700001O22Rik	ENSMUSG00000044320	RIKEN cDNA 1700001O22 gene	73598
12,95291672	-3,040485847	0,88660182	-3,429370184	0,000604984	0,049656516	2410018L13Rik	ENSMUSG00000073164	RIKEN cDNA 2410018L13 gene	69732
64,65387154	-0,77903644	0,231915745	-3,359135627	0,000782	0,057667659	4831440E17Rik	NA	RIKEN cDNA 4831440E17 gene	320965
234,2873907	-0,582223134	0,156313204	-3,724721392	0,000195531	0,021978167	Acan	ENSMUSG00000030607	aggrecan	11595
802,5100365	-0,490830769	0,134342073	-3,653589376	0,0002586	0,025767714	Adamts3	ENSMUSG00000043635	a disintegrin-like and metallopeptidase (reprolysin type) with thrombospondin type 1 motif, 3	330119
555,9257961	-0,596925083	0,160681711	-3,71495349	0,000203	0,022184996	Alpk1	ENSMUSG00000028028	alpha-kinase 1	71481
1292,898852	-0,276998024	0,071072561	-3,897397563	9,72e-05	0,012988213	Arpin	ENSMUSG00000039043	actin-related protein 2/3 complex inhibitor	70420
196,051307	-0,547465108	0,136018758	-4,024923587	5,7e-05	0,00834	Btbd8	ENSMUSG00000111375	BTB (POZ) domain containing 8	100503185
1436,317386	-0,323897821	0,102696675	-3,153927044	0,001610894	0,096727072	Ccdc9	ENSMUSG00000041375	coiled-coil domain containing 9	243846
815,3570333	-0,445061442	0,127080597	-3,502198227	0,000461	0,040313338	Cebpd	ENSMUSG00000071637	CCAAT/enhancer binding protein (C/EBP), delta	12609
5147,571556	-0,529610613	0,117399062	-4,511199718	6,45e-06	0,001365853	Coq2	ENSMUSG00000029319	coenzyme Q2 4-hydroxybenzoate polyprenyltransferase	71883
3188,50273	-0,528222249	0,119076006	-4,436009116	9,16e-06	0,001836226	Coro1c	ENSMUSG00000004530	coronin, actin binding protein 1C	23790
246,4204579	-0,705651018	0,185439422	-3,805291284	0,000142	0,017177263	Dach1	ENSMUSG00000055639	dachshund family transcription factor 1	13134
2462,443971	-0,511429608	0,138566103	-3,690870974	0,000223487	0,023407775	Dbp	ENSMUSG00000059824	D site albumin promoter binding protein	13170
1135,227704	-0,324815089	0,093538922	-3,472512633	0,000515611	0,043599855	Deaf1	ENSMUSG00000058886	DEAF1, transcription factor	54006
2059,012369	-0,3816954	0,106657875	-3,578689331	0,000345322	0,032017431	Dipk2a	ENSMUSG00000045414	divergent protein kinase domain 2A	68861
683,0358805	-0,50006808	0,146284153	-3,418470622	0,000629741	0,050692788	Dnah1	ENSMUSG00000019027	dynein, axonemal, heavy chain 1	110084
713,0766973	-0,523991522	0,1259982	-4,158722294	3,2e-05	0,005291341	Doc2a	ENSMUSG00000052301	double C2, alpha	13446
1173,248693	-0,322953225	0,087704633	-3,682282364	0,000231155	0,023672859	Epha10	ENSMUSG00000028876	Eph receptor A10	230735
9248,440225	-0,435899235	0,102933451	-4,234767527	2,29e-05	0,0040338	Epha7	ENSMUSG00000028289	Eph receptor A7	13841
585,3866415	-0,436384252	0,129871866	-3,360113809	0,000779104	0,057667659	Fam50a	ENSMUSG00000001962	family with sequence similarity 50, member A	108160
551,1038245	-0,346290225	0,082109719	-4,217408458	2,47e-05	0,004257498	Fbl	ENSMUSG00000046865	fibrillarin	14113
5481,928596	-0,267180304	0,073952305	-3,612873257	0,000303	0,0295	Gak	ENSMUSG00000062234	cyclin G associated kinase	231580
340,477793	-0,405306091	0,129146203	-3,138350813	0,0017	0,0994	Gatc	ENSMUSG00000029536	glutamyl-tRNA(Gln) amidotransferase, subunit C	384281
3231,920941	-0,193588618	0,048971314	-3,953102387	7,71e-05	0,010686564	Gclc	ENSMUSG00000032350	glutamate-cysteine ligase, catalytic subunit	14629
148,147276	-0,520661483	0,156491525	-3,327090604	0,000877578	0,062946612	Gm15446	ENSMUSG00000090015	predicted gene 15446	100642166
47,64383288	-1,067006603	0,301425361	-3,539870039	0,000400324	0,035997926	Gm16938	NA	predicted gene, 16938	330599
233,9108949	-0,640230704	0,186124496	-3,439798181	0,000582148	0,048339272	Gm17202	NA	predicted gene 17202	102636836
196,153502	-0,598539403	0,134851079	-4,438521406	9,06e-06	0,001834871	Gm2061	ENSMUSG00000097615	predicted gene 2061	100039138
127,4366463	-0,881891163	0,199115148	-4,429051093	9,46e-06	0,001876078	Gm36855	NA	predicted gene, 36855	102640899
3963,602595	-0,316587807	0,091725592	-3,451466489	0,000557549	0,046506145	Gon4l	ENSMUSG00000054199	gon-4-like (C,elegans)	76022
1089,607693	-0,322197781	0,102581494	-3,140895764	0,00168432	0,099197281	Gstm7	ENSMUSG00000004035	glutathione S-transferase, mu 7	68312
4771,565272	-0,520435084	0,163323824	-3,186522769	0,001439942	0,089568105	Hba-a2	ENSMUSG00000069917	hemoglobin alpha, adult chain 2	110257
104,2247443	-0,810168486	0,251371125	-3,222997417	0,001268567	0,08278179	Hfm1	ENSMUSG00000043410	HFM1, ATP-dependent DNA helicase homolog	330149
1100,446664	-0,390256088	0,114344215	-3,41299371	0,000642534	0,051053778	Hsd17b11	ENSMUSG00000029311	hydroxysteroid (17-beta) dehydrogenase 11	114664
209,507545	-0,558006308	0,17547634	-3,179951826	0,001472995	0,090209956	Isoc2b	ENSMUSG00000052605	isochorismatase domain containing 2b	67441
46622,086	-0,290119416	0,080676652	-3,596076529	0,000323053	0,030696677	Kalrn	ENSMUSG00000061751	kalirin, RhoGEF kinase	545156
688,9835354	-0,490291484	0,119791321	-4,092879843	4,26e-05	0,006615981	Kcnab3	ENSMUSG00000018470	potassium voltage-gated channel, shaker-related subfamily, beta member 3	16499
4893,867547	-0,261885626	0,076650184	-3,416634028	0,000634004	0,05081408	Kcnh3	ENSMUSG00000037579	potassium voltage-gated channel, subfamily H (eag-related), member 3	16512
2964,091693	-0,189243689	0,052650785	-3,594318498	0,000325242	0,03074619	Kifc3	ENSMUSG00000031788	kinesin family member C3	16582
2703,393264	-0,679671166	0,175563411	-3,871371379	0,000108225	0,014016051	Lct	ENSMUSG00000026354	lactase	226413
129,2772203	-0,793639054	0,214104191	-3,706788966	0,000209904	0,022496308	Lgr6	ENSMUSG00000042793	leucine-rich repeat-containing G protein-coupled receptor 6	329252
123,9715306	-0,732915161	0,183862173	-3,986220499	6,71e-05	0,009580636	LOC102632463	NA	NA	NA
9401,277971	-0,482806534	0,106109017	-4,550099014	5,36e-06	0,001220301	Lrba	ENSMUSG00000028080	LPS-responsive beige-like anchor	80877
6520,449903	-0,316366107	0,095024652	-3,329305602	0,000870628	0,06269203	Med13l	ENSMUSG00000018076	mediator complex subunit 13-like	76199
363,101704	-0,354119026	0,111634895	-3,172117705	0,001513317	0,092372443	Mfsd3	ENSMUSG00000019080	major facilitator superfamily domain containing 3	69572
1758,696536	-0,407051468	0,103648323	-3,927236413	8,59e-05	0,011561954	Mfsd4a	ENSMUSG00000059149	major facilitator superfamily domain containing 4A	213006
1464,865307	-0,28718797	0,089253592	-3,217662877	0,001292396	0,083300812	Mxd4	ENSMUSG00000037235	Max dimerization protein 4	17122
3640,705026	-0,348499198	0,109421635	-3,184920391	0,001447938	0,089568105	Neurod2	ENSMUSG00000038255	neurogenic differentiation 2	18013
1554,787304	-0,270404603	0,073573951	-3,675276355	0,000237592	0,024197639	Parn	ENSMUSG00000022685	poly(A)-specific ribonuclease (deadenylation nuclease)	74108
832,522192	-0,460476735	0,101501002	-4,536671817	5,71e-06	0,001254147	Particl	ENSMUSG00000108591	promoter of Mat2a antisense radiation induced circulating long non-coding RNA	78108
185,7100304	-0,785718222	0,224890034	-3,493788531	0,000476218	0,041408509	Pcdhb2	ENSMUSG00000051599	protocadherin beta 2	93873
292,3972557	-0,712307109	0,186073858	-3,828088038	0,000129143	0,015942462	Pcdhb4	ENSMUSG00000045689	protocadherin beta 4	93875
1149,173703	-0,564273783	0,130167052	-4,334997033	1,46e-05	0,002770081	Pcdhga11	ENSMUSG00000102742	protocadherin gamma subfamily A, 11	93723
3248,49024	-0,249392469	0,066743405	-3,736585963	0,000186536	0,021626409	Pik3r3	ENSMUSG00000028698	phosphoinositide-3-kinase regulatory subunit 3	18710
1974,570611	-0,239463217	0,076271706	-3,139607472	0,001691743	0,099317195	Pim3	ENSMUSG00000035828	proviral integration site 3	223775
2502,716859	-0,291341701	0,069920018	-4,166785286	3,09e-05	0,005177025	Pkd2	ENSMUSG00000034462	polycystin 2, transient receptor potential cation channel	18764
634,5382193	-0,375869213	0,106677104	-3,523429121	0,000426001	0,037936729	Plcxd1	ENSMUSG00000064247	phosphatidylinositol-specific phospholipase C, X domain containing 1	403178
4294,171373	-0,511796485	0,138949192	-3,683335464	0,000230202	0,023672859	Rbm3	ENSMUSG00000031167	RNA binding motif (RNP1, RRM) protein 3	19652
620,3845551	-0,734475444	0,099177185	-7,405689542	1,3e-13	9,62e-11	Rfx5	ENSMUSG00000005774	regulatory factor X, 5 (influences HLA class II expression)	53970
1506,315768	-0,273750312	0,082743368	-3,308426025	0,00093822	0,065760994	Rhbdl3	ENSMUSG00000017692	rhomboid like 3	246104
406,1500475	-0,308516201	0,086913886	-3,549676756	0,000385704	0,034853312	Rsad1	ENSMUSG00000039096	radical S-adenosyl methionine domain containing 1	237926
933,325582	-0,508155522	0,148409614	-3,424006761	0,000617051	0,050108879	Scn4b	ENSMUSG00000046480	sodium channel, type IV, beta	399548
1014,36693	-0,367954169	0,108445242	-3,392995037	0,000691329	0,053546038	Sdad1	ENSMUSG00000029415	SDA1 domain containing 1	231452
3989,293743	-0,242484646	0,065199163	-3,71913743	0,000199904	0,02206608	Sephs2	ENSMUSG00000049091	selenophosphate synthetase 2	20768
1222,141276	-0,252743819	0,08023167	-3,15017524	0,001631726	0,097382316	Shfl	ENSMUSG00000038884	shiftless antiviral inhibitor of ribosomal frameshifting	319278
197,7708627	-0,454670897	0,142855154	-3,182740583	0,001458883	0,089643472	Sox12	ENSMUSG00000051817	SRY (sex determining region Y)-box 12	20667
968,2645683	-0,986984475	0,195631185	-5,045128534	4,53e-07	0,000128532	Syt2	ENSMUSG00000026452	synaptotagmin II	20980
420,9049014	-0,719085352	0,196148532	-3,666024647	0,00024635	0,024815407	Thbs4	ENSMUSG00000021702	thrombospondin 4	21828
2962,710195	-0,308679293	0,074437025	-4,146851574	3,37e-05	0,005477426	Tmem271	NA	NA	NA
655,6792763	-0,251785747	0,073456838	-3,427669277	0,000608787	0,049656516	Wars2	ENSMUSG00000004233	tryptophanyl tRNA synthetase 2 (mitochondrial)	70560
2187,682078	-0,494533208	0,153817659	-3,215061346	0,001304166	0,083766568	Wfs1	ENSMUSG00000039474	wolframin ER transmembrane glycoprotein	22393
519,0986859	-0,283938444	0,079074629	-3,590765423	0,000329708	0,0310094	Xpa	ENSMUSG00000028329	xeroderma pigmentosum, complementation group A	22590
521,3746706	-2,078308401	0,582472875	-3,568077573	0,00035961	0,033145258	Zfp33b	NA	zinc finger protein 33B	69623
853,580413	-0,273355025	0,084909597	-3,219365471	0,001284746	0,083098291	Zscan21	ENSMUSG00000037017	zinc finger and SCAN domain containing 21	22697

## Sheet: HC_orthologs_rescued_genes
Gene_ID_MM	Gene_name_MM	Chromosome_scaffold_MM	Gene_ID_HSA	Gene_name_HSA	Chromosome_scaffold_HSA	Gene_type
ENSMUSG00000031167	Rbm3	X	ENSG00000102317	RBM3	X	protein_coding
ENSMUSG00000022949	Clic6	16	ENSG00000159212	CLIC6	21	protein_coding
ENSMUSG00000022945	Chaf1b	16	ENSG00000159259	CHAF1B	21	protein_coding
ENSMUSG00000035828	Pim3	15	ENSG00000198355	PIM3	22	protein_coding
ENSMUSG00000055639	Dach1	14	ENSG00000276644	DACH1	13	protein_coding
ENSMUSG00000026668	Ucma	2	ENSG00000165623	UCMA	10	protein_coding
ENSMUSG00000022893	Adamts1	16	ENSG00000154734	ADAMTS1	21	protein_coding
ENSMUSG00000040605	Bace2	16	ENSG00000182240	BACE2	21	protein_coding
ENSMUSG00000014039	Prdm15	16	ENSG00000141956	PRDM15	21	protein_coding
ENSMUSG00000037235	Mxd4	5	ENSG00000123933	MXD4	4	protein_coding
ENSMUSG00000039851	4932438H23Rik	16	ENSG00000205929	C21orf62	21	protein_coding
ENSMUSG00000022894	Adamts5	16	ENSG00000154736	ADAMTS5	21	protein_coding
ENSMUSG00000046962	Zbtb21	16	ENSG00000173276	ZBTB21	21	protein_coding
ENSMUSG00000022895	Ets2	16	ENSG00000157557	ETS2	21	protein_coding
ENSMUSG00000022892	App	16	ENSG00000142192	APP	21	protein_coding
ENSMUSG00000028080	Lrba	3	ENSG00000198589	LRBA	4	protein_coding
ENSMUSG00000030137	Tuba8	6	ENSG00000183785	TUBA8	22	protein_coding
ENSMUSG00000039830	Olig2	16	ENSG00000205927	OLIG2	21	protein_coding
ENSMUSG00000028329	Xpa	4	ENSG00000136936	XPA	9	protein_coding
ENSMUSG00000029415	Sdad1	5	ENSG00000198301	SDAD1	4	protein_coding
ENSMUSG00000043635	Adamts3	5	ENSG00000156140	ADAMTS3	4	protein_coding
ENSMUSG00000038255	Neurod2	11	ENSG00000171532	NEUROD2	17	protein_coding
ENSMUSG00000025196	Cpn1	19	ENSG00000120054	CPN1	10	protein_coding
ENSMUSG00000067276	Capn6	X	ENSG00000077274	CAPN6	X	protein_coding
ENSMUSG00000032350	Gclc	9	ENSG00000001084	GCLC	6	protein_coding
ENSMUSG00000074892	B3galt5	16	ENSG00000183778	B3GALT5	21	protein_coding
ENSMUSG00000001962	Fam50a	X	ENSG00000071859	FAM50A	X	protein_coding
ENSMUSG00000030559	Rab38	7	ENSG00000123892	RAB38	11	protein_coding
ENSMUSG00000024725	Ostf1	19	ENSG00000134996	OSTF1	9	protein_coding
ENSMUSG00000051817	Sox12	2	ENSG00000177732	SOX12	20	protein_coding
ENSMUSG00000047735	Samd9l	6	ENSG00000177409	SAMD9L	7	protein_coding
ENSMUSG00000039234	Sec24d	3	ENSG00000150961	SEC24D	4	protein_coding
ENSMUSG00000044320	1700001O22Rik	2	ENSG00000179058	C9orf50	9	protein_coding
ENSMUSG00000040618	Pck2	14	ENSG00000100889	PCK2	14	protein_coding
ENSMUSG00000064247	Plcxd1	5	ENSG00000182378	PLCXD1	X	protein_coding
ENSMUSG00000017692	Rhbdl3	11	ENSG00000141314	RHBDL3	17	protein_coding
ENSMUSG00000052301	Doc2a	7	ENSG00000149927	DOC2A	16	protein_coding
ENSMUSG00000118346	Tmem179b	19	ENSG00000185475	TMEM179B	11	protein_coding
ENSMUSG00000025184	R3hcc1l	19	ENSG00000166024	R3HCC1L	10	protein_coding
ENSMUSG00000037579	Kcnh3	15	ENSG00000135519	KCNH3	12	protein_coding
ENSMUSG00000029311	Hsd17b11	5	ENSG00000198189	HSD17B11	4	protein_coding
ENSMUSG00000031788	Kifc3	8	ENSG00000140859	KIFC3	16	protein_coding
ENSMUSG00000023873	1700010I14Rik	17	ENSG00000112539	C6orf118	6	protein_coding
ENSMUSG00000027792	Bche	3	ENSG00000114200	BCHE	3	protein_coding
ENSMUSG00000063354	Slc39a4	15	ENSG00000147804	SLC39A4	8	protein_coding
ENSMUSG00000029490	Mfsd7a	5	ENSG00000169026	SLC49A3	4	protein_coding
ENSMUSG00000049811	Fam161a	11	ENSG00000170264	FAM161A	2	protein_coding
ENSMUSG00000051427	Ccdc157	11	ENSG00000187860	CCDC157	22	protein_coding
ENSMUSG00000022587	Ly6e	15	ENSG00000160932	LY6E	8	protein_coding
ENSMUSG00000021759	Plpp1	13	ENSG00000067113	PLPP1	5	protein_coding
ENSMUSG00000089661	Mia	7	ENSG00000268975	MIA-RAB4B	19	protein_coding
ENSMUSG00000089661	Mia	7	ENSG00000261857	MIA	19	protein_coding
ENSMUSG00000029536	Gatc	5	ENSG00000257218	GATC	12	protein_coding
ENSMUSG00000071547	Nt5dc2	14	ENSG00000168268	NT5DC2	3	protein_coding
ENSMUSG00000026879	Gsn	2	ENSG00000148180	GSN	9	protein_coding
ENSMUSG00000047866	Lonp2	8	ENSG00000102910	LONP2	16	protein_coding
ENSMUSG00000050335	Lgals3	14	ENSG00000131981	LGALS3	14	protein_coding
ENSMUSG00000071637	Cebpd	16	ENSG00000221869	CEBPD	8	protein_coding
ENSMUSG00000019892	Lrriq1	10	ENSG00000133640	LRRIQ1	12	protein_coding
ENSMUSG00000046480	Scn4b	9	ENSG00000177098	SCN4B	11	protein_coding
ENSMUSG00000029319	Coq2	5	ENSG00000173085	COQ2	4	protein_coding
ENSMUSG00000039096	Rsad1	11	ENSG00000136444	RSAD1	17	protein_coding
ENSMUSG00000022125	Cln5	14	ENSG00000102805	CLN5	13	protein_coding
ENSMUSG00000022125	Cln5	14	ENSG00000283208		13	protein_coding
ENSMUSG00000032719	Sbspon	1	ENSG00000164764	SBSPON	8	protein_coding
ENSMUSG00000069917	Hba-a2	11	ENSG00000188536	HBA2	16	protein_coding
ENSMUSG00000069917	Hba-a2	11	ENSG00000206172	HBA1	16	protein_coding
ENSMUSG00000063065	Mapk3	7	ENSG00000102882	MAPK3	16	protein_coding
ENSMUSG00000022685	Parn	16	ENSG00000140694	PARN	16	protein_coding
ENSMUSG00000050323	Ndufaf6	4	ENSG00000156170	NDUFAF6	8	protein_coding
ENSMUSG00000055531	Cpsf6	10	ENSG00000111605	CPSF6	12	protein_coding
ENSMUSG00000028028	Alpk1	3	ENSG00000073331	ALPK1	4	protein_coding
ENSMUSG00000021340	Gpld1	13	ENSG00000112293	GPLD1	6	protein_coding
ENSMUSG00000032556	Bfsp2	9	ENSG00000170819	BFSP2	3	protein_coding
ENSMUSG00000041375	Ccdc9	7	ENSG00000105321	CCDC9	19	protein_coding
ENSMUSG00000029201	Ugdh	5	ENSG00000109814	UGDH	4	protein_coding
ENSMUSG00000038910	Plcl2	17	ENSG00000154822	PLCL2	3	protein_coding
ENSMUSG00000032271	Nnmt	9	ENSG00000166741	NNMT	11	protein_coding
ENSMUSG00000039043	Arpin	7	ENSG00000250021	ARPIN-AP3S2	15	protein_coding
ENSMUSG00000039043	Arpin	7	ENSG00000242498	ARPIN	15	protein_coding
ENSMUSG00000028497	Hacd4	4	ENSG00000188921	HACD4	9	protein_coding
ENSMUSG00000034462	Pkd2	5	ENSG00000118762	PKD2	4	protein_coding
ENSMUSG00000017765	Slc12a4	8	ENSG00000124067	SLC12A4	16	protein_coding
ENSMUSG00000001774	Chordc1	9	ENSG00000110172	CHORDC1	11	protein_coding
ENSMUSG00000014551	Mrps25	6	ENSG00000131368	MRPS25	3	protein_coding
ENSMUSG00000028876	Epha10	4	ENSG00000183317	EPHA10	1	protein_coding
ENSMUSG00000098188	Sowahc	10	ENSG00000198142	SOWAHC	2	protein_coding
ENSMUSG00000027601	Mtfr1	3	ENSG00000066855	MTFR1	8	protein_coding
ENSMUSG00000021273	Fdft1	14	ENSG00000079459	FDFT1	8	protein_coding
ENSMUSG00000029416	Slc15a4	5	ENSG00000139370	SLC15A4	12	protein_coding
ENSMUSG00000021702	Thbs4	13	ENSG00000113296	THBS4	5	protein_coding
ENSMUSG00000004035	Gstm7	3	ENSG00000213366	GSTM2	1	protein_coding
ENSMUSG00000064310	Zpld1	16	ENSG00000170044	ZPLD1	3	protein_coding
ENSMUSG00000032602	Slc25a20	9	ENSG00000178537	SLC25A20	3	protein_coding
ENSMUSG00000038526	Car14	3	ENSG00000118298	CA14	1	protein_coding
ENSMUSG00000005774	Rfx5	3	ENSG00000143390	RFX5	1	protein_coding
ENSMUSG00000030607	Acan	7	ENSG00000157766	ACAN	15	protein_coding
ENSMUSG00000062234	Gak	5	ENSG00000178950	GAK	4	protein_coding
ENSMUSG00000049502	Dtx3l	16	ENSG00000163840	DTX3L	3	protein_coding
ENSMUSG00000023284	Zfp605	5	ENSG00000196458	ZNF605	12	protein_coding
ENSMUSG00000041920	Slc16a6	11	ENSG00000108932	SLC16A6	17	protein_coding
ENSMUSG00000022270	Retreg1	15	ENSG00000154153	RETREG1	5	protein_coding
ENSMUSG00000028150	Rorc	3	ENSG00000143365	RORC	1	protein_coding
ENSMUSG00000068855	H2ac20	3	ENSG00000184260	H2AC20	1	protein_coding
ENSMUSG00000005968	Tuft1	3	ENSG00000143367	TUFT1	1	protein_coding
ENSMUSG00000039474	Wfs1	5	ENSG00000109501	WFS1	4	protein_coding
ENSMUSG00000111375	Btbd8	5	ENSG00000189195	BTBD8	1	protein_coding
ENSMUSG00000004530	Coro1c	5	ENSG00000110880	CORO1C	12	protein_coding
ENSMUSG00000045414	Dipk2a	9	ENSG00000181744	DIPK2A	3	protein_coding
ENSMUSG00000018900	Slc22a5	11	ENSG00000197375	SLC22A5	5	protein_coding
ENSMUSG00000027932	Slc27a3	3	ENSG00000143554	SLC27A3	1	protein_coding
ENSMUSG00000048442	Smim5	11	ENSG00000204323	SMIM5	17	protein_coding
ENSMUSG00000059824	Dbp	7	ENSG00000105516	DBP	19	protein_coding
ENSMUSG00000102742	Pcdhga11	18	ENSG00000253873	PCDHGA11	5	protein_coding
ENSMUSG00000032269	Htr3a	9	ENSG00000166736	HTR3A	11	protein_coding
ENSMUSG00000015354	Pcolce2	9	ENSG00000163710	PCOLCE2	3	protein_coding
ENSMUSG00000026456	Cyb5r1	1	ENSG00000159348	CYB5R1	1	protein_coding
ENSMUSG00000032372	Plscr2	9	ENSG00000188313	PLSCR1	3	protein_coding
ENSMUSG00000054199	Gon4l	3	ENSG00000163374	YY1AP1	1	protein_coding
ENSMUSG00000054199	Gon4l	3	ENSG00000116580	GON4L	1	protein_coding
ENSMUSG00000046865	Fbl	7	ENSG00000105202	FBL	19	protein_coding
ENSMUSG00000019027	Dnah1	14	ENSG00000114841	DNAH1	3	protein_coding
ENSMUSG00000042793	Lgr6	1	ENSG00000133067	LGR6	1	protein_coding
ENSMUSG00000023800	Tiam2	17	ENSG00000146426	TIAM2	6	protein_coding
ENSMUSG00000026452	Syt2	1	ENSG00000143858	SYT2	1	protein_coding
ENSMUSG00000051985	Igfn1	1	ENSG00000163395	IGFN1	1	protein_coding
ENSMUSG00000063406	Tmed5	5	ENSG00000117500	TMED5	1	protein_coding
ENSMUSG00000002289	Angptl4	17	ENSG00000167772	ANGPTL4	19	protein_coding
ENSMUSG00000041831	Sytl3	17	ENSG00000164674	SYTL3	6	protein_coding
ENSMUSG00000027931	Npr1	3	ENSG00000169418	NPR1	1	protein_coding
ENSMUSG00000030917	Tmem159	7	ENSG00000011638	LDAF1	16	protein_coding
ENSMUSG00000058886	Deaf1	7	ENSG00000177030	DEAF1	11	protein_coding
ENSMUSG00000028698	Pik3r3	4	ENSG00000117461	PIK3R3	1	protein_coding
ENSMUSG00000028698	Pik3r3	4	ENSG00000278139	P3R3URF-PIK3R3	1	protein_coding
ENSMUSG00000020395	Itk	11	ENSG00000113263	ITK	5	protein_coding
ENSMUSG00000042073	Abhd14b	9	ENSG00000114779	ABHD14B	3	protein_coding
ENSMUSG00000028037	Ifi44	3	ENSG00000137965	IFI44	1	protein_coding
ENSMUSG00000018470	Kcnab3	11	ENSG00000170049	KCNAB3	17	protein_coding
ENSMUSG00000049091	Sephs2	7	ENSG00000179918	SEPHS2	16	protein_coding
ENSMUSG00000028145	Them4	3	ENSG00000159445	THEM4	1	protein_coding
ENSMUSG00000070372	Capza1	3	ENSG00000116489	CAPZA1	1	protein_coding
ENSMUSG00000045689	Pcdhb4	18	ENSG00000113209	PCDHB5	5	protein_coding
ENSMUSG00000019080	Mfsd3	15	ENSG00000167700	MFSD3	8	protein_coding
ENSMUSG00000036598	Ccdc113	8	ENSG00000103021	CCDC113	16	protein_coding
ENSMUSG00000059149	Mfsd4a	1	ENSG00000174514	MFSD4A	1	protein_coding
ENSMUSG00000061751	Kalrn	16	ENSG00000160145	KALRN	3	protein_coding
ENSMUSG00000052397	Ezr	17	ENSG00000092820	EZR	6	protein_coding
ENSMUSG00000029101	Rgs12	5	ENSG00000159788	RGS12	4	protein_coding
ENSMUSG00000028289	Epha7	4	ENSG00000135333	EPHA7	6	protein_coding
ENSMUSG00000038642	Ctss	3	ENSG00000163131	CTSS	1	protein_coding
ENSMUSG00000047554	Tmem41b	7	ENSG00000166471	TMEM41B	11	protein_coding
ENSMUSG00000020904	Cfap52	11	ENSG00000166596	CFAP52	17	protein_coding
ENSMUSG00000056531	Ccdc18	5	ENSG00000122483	CCDC18	1	protein_coding
ENSMUSG00000038884	Shfl	9	ENSG00000130813	SHFL	19	protein_coding
ENSMUSG00000037017	Zscan21	5	ENSG00000166529	ZSCAN21	7	protein_coding
ENSMUSG00000026354	Lct	1	ENSG00000115850	LCT	2	protein_coding
ENSMUSG00000018076	Med13l	5	ENSG00000123066	MED13L	12	protein_coding
ENSMUSG00000043410	Hfm1	5	ENSG00000162669	HFM1	1	protein_coding
ENSMUSG00000004233	Wars2	3	ENSG00000116874	WARS2	1	protein_coding
ENSMUSG00000063954	H2ac19	3	ENSG00000288825	H2AC18	1	protein_coding
ENSMUSG00000025348	Itga7	10	ENSG00000135424	ITGA7	12	protein_coding
ENSMUSG00000052605	Isoc2b	7	ENSG00000063241	ISOC2	19	protein_coding
ENSMUSG00000051599	Pcdhb2	18	ENSG00000112852	PCDHB2	5	protein_coding
ENSMUSG00000062778	Chia1	3	ENSG00000134216	CHIA	1	protein_coding
ENSMUSG00000046718	Bst2	8	ENSG00000130303	BST2	19	protein_coding
ENSMUSG00000030214	Plbd1	6	ENSG00000121316	PLBD1	12	protein_coding

## Sheet: HC_rescued_genes_chr10_16_17
SYMBOL	GENENAME	Chromosome	log2FoldChange
Cpsf6	cleavage and polyadenylation specific factor 6	chr_10	Upregulated
Itga7	integrin alpha 7	chr_10	Upregulated
Lrriq1	leucine-rich repeats and IQ motif containing 1	chr_10	Upregulated
Sowahc	sosondowah ankyrin repeat domain family member C	chr_10	Upregulated
4932438H23Rik	RIKEN cDNA 4932438H23 gene	chr_16	Upregulated
Adamts1	a disintegrin-like and metallopeptidase (reprolysin type) with thrombospondin type 1 motif, 1	chr_16	Upregulated
Adamts5	a disintegrin-like and metallopeptidase (reprolysin type) with thrombospondin type 1 motif, 5 (aggrecanase-2)	chr_16	Upregulated
App	amyloid beta (A4) precursor protein	chr_16	Upregulated
B3galt5	UDP-Gal:betaGlcNAc beta 1,3-galactosyltransferase, polypeptide 5	chr_16	Upregulated
Bace2	beta-site APP-cleaving enzyme 2	chr_16	Upregulated
Chaf1b	chromatin assembly factor 1, subunit B (p60)	chr_16	Upregulated
Clic6	chloride intracellular channel 6	chr_16	Upregulated
Dtx3l	deltex 3-like, E3 ubiquitin ligase	chr_16	Upregulated
Ets2	E26 avian leukemia oncogene 2, 3' domain	chr_16	Upregulated
Olig2	oligodendrocyte transcription factor 2	chr_16	Upregulated
Prdm15	PR domain containing 15	chr_16	Upregulated
Zbtb21	zinc finger and BTB domain containing 21	chr_16	Upregulated
Zpld1	zona pellucida like domain containing 1	chr_16	Upregulated
1700010I14Rik	RIKEN cDNA 1700010I14 gene	chr_17	Upregulated
Ezr	ezrin	chr_17	Upregulated
Angptl4	angiopoietin-like 4	chr_17	Upregulated
Plcl2	phospholipase C-like 2	chr_17	Upregulated
Sytl3	synaptotagmin-like 3	chr_17	Upregulated
Tiam2	T cell lymphoma invasion and metastasis 2	chr_17	Upregulated
Cebpd	CCAAT/enhancer binding protein (C/EBP), delta	chr_16	Downregulated
Kalrn	kalirin, RhoGEF kinase	chr_16	Downregulated
Parn	poly(A)-specific ribonuclease (deadenylation nuclease)	chr_16	Downregulated
