# Supplementary material for: Lamivudine modulates the expression of neurological impairment-related genes and LINE-1 retrotransposons in brain tissues of a Down syndrome mouse model
Source: Front Aging Neurosci. 2024 Jul 19;16:1386944. doi: 10.3389/fnagi.2024.1386944 (PMC11294114; doi:10.3389/fnagi.2024.1386944)
Supplement: Supplementary file 6 [file Table_6.XLSX]

## Sheet: Functional enrichment PPI CX
number of nodes: 60
number of edges: 36
average node degree: 1.2
avg. local clustering coefficient: 0.33
expected number of edges: 22
PPI enrichment p-value: 0.00292
Functional enrichment
Cellular Component (Gene Ontology)
GO-term	description	count in network	strength	false discovery rate
GO:0022626	Cytosolic ribosome	5 of 119	1.18	0.0468
GO:0044391	Ribosomal subunit	6 of 207	1.02	0.0468
Reference publications (PubMed)
publication	(year) title	count in network	strength	false discovery rate
PMID:30922378	(2019) Ribosomalnucleolar stress induction regulates tert-Butyl hydroperoxide (tBHP) mediated oxidative stress in Anopheles gambiae midguts.	4 of 14	2.02	0.0400
PMID:19097187	(2009) Many ribosomal protein mutations are associated with growth impairment and tumor predisposition in zebrafish.	5 of 28	1.81	0.0192
PMID:17531092	(2007) Gene expression variation in Downs syndrome mice allows prioritization of candidate genes.	5 of 32	1.75	0.0234
PMID:23394617	(2013) Quantitative proteomic analysis of amniocytes reveals potentially dysregulated molecular networks in Down syndrome.	5 of 37	1.69	0.0338
PMID:23038063	(2013) A transgenic zebrafish liver tumor model with inducible Myc expression reveals conserved Myc signatures with mammalian liver tumors.	5 of 42	1.64	0.0403
PMID:25052193	(2014) Functional transcriptome analysis of the postnatal brain of the Ts1Cje mouse model for Down syndrome reveals global disruption of interferon-related molecular networks.	7 of 61	1.62	0.00091
Local network cluster (STRING)
cluster	description	count in network	strength	false discovery rate
CL:13941	Cytoplasmic ribosomal proteins	6 of 65	1.53	0.00020
CL:13942	Cytoplasmic ribosomal proteins	4 of 49	1.47	0.0037
KEGG Pathways
pathway	description	count in network	strength	false discovery rate
mmu05220	Chronic myeloid leukemia	4 of 73	1.3	0.0099
mmu03010	Ribosome	5 of 126	1.16	0.0099
Reactome Pathways
pathway	description	count in network	strength	false discovery rate
MMU-879415	Advanced glycosylation endproduct receptor signaling	2 of 6	2.08	0.0264
MMU-72695	Formation of the ternary complex, and subsequently, the 43S complex	3 of 50	1.34	0.0465
MMU-1799339	SRP-dependent cotranslational protein targeting to membrane	5 of 90	1.31	0.0105
MMU-975956	Nonsense Mediated Decay (NMD) independent of the Exon Junction Complex (EJC)	5 of 92	1.3	0.0105
MMU-72689	Formation of a pool of free 40S subunits	5 of 99	1.26	0.0105
MMU-156827	L13a-mediated translational silencing of Ceruloplasmin expression	5 of 109	1.22	0.0105
MMU-975957	Nonsense Mediated Decay (NMD) enhanced by the Exon Junction Complex (EJC)	5 of 112	1.21	0.0105
MMU-6791226	Major pathway of rRNA processing in the nucleolus and cytosol	5 of 176	1.01	0.0231
MMU-392499	Metabolism of proteins	13 of 1616	0.47	0.0463
WikiPathways
pathway	description	count in network	strength	false discovery rate
WP163	Cytoplasmic ribosomal proteins	5 of 76	1.38	0.00057
Subcellular localization (COMPARTMENTS)
compartment	description	count in network	strength	false discovery rate
GOCC:0015935	Small ribosomal subunit	4 of 73	1.3	0.0436
GOCC:0022626	Cytosolic ribosome	5 of 96	1.28	0.0186
GOCC:0044391	Ribosomal subunit	5 of 160	1.06	0.0493
GOCC:0005840	Ribosome	6 of 203	1.03	0.0253
Annotated Keywords (UniProt)
keyword	description	count in network	strength	false discovery rate
KW-0689	Ribosomal protein	6 of 178	1.09	0.0060
KW-0966	Cell projection	11 of 992	0.61	0.0208

## Sheet: Functional enrichment PPI HC
number of nodes: 170
number of edges: 32
average node degree: 0.376
avg. local clustering coefficient: 0.192
expected number of edges: 40
PPI enrichment p-value: 0.907
Functional enrichment
no significant enrichment detected
