# Supplementary material for: Lamivudine modulates the expression of neurological impairment-related genes and LINE-1 retrotransposons in brain tissues of a Down syndrome mouse model
Source: Front Aging Neurosci. 2024 Jul 19;16:1386944. doi: 10.3389/fnagi.2024.1386944 (PMC11294114; doi:10.3389/fnagi.2024.1386944)
Supplement: Supplementary file 7 [file Table_7.XLSX]

## Sheet: DEGs_CX_TS-t_vs_WT-nt
baseMean	log2FoldChange	lfcSE	stat	pvalue	padj	SYMBOL	ENSEMBL	GENENAME	ENTREZID
72.868	0.714441	0.193439	3.69337	0.000221305	0.0526988	2810049E08Rik	ENSMUSG00000100891	RIKEN cDNA 2810049E08 gene	72677
168.443	0.964806	0.177625	5.43171	5.58166e-08	6.16241e-05	2810407A14Rik	NA	RIKEN cDNA 2810407A14 gene	100039901
54.2072	2.50251	0.683423	3.66173	0.000250519	0.0568392	4930467D21Rik	NA	RIKEN cDNA 4930467D21 gene	75814
604.003	0.68483	0.130687	5.24022	1.60384e-07	0.000125095	A230045G11Rik	NA	RIKEN cDNA A230045G11 gene	624086
59.6384	2.85862	0.411723	6.94307	3.8367e-12	1.86379e-08	A730009L09Rik	NA	RIKEN cDNA A730009L09 gene	402727
80.0524	3.16444	0.657682	4.8115	1.49803e-06	0.000856628	Abhd12b	ENSMUSG00000090121	abhydrolase domain containing 12B	100504285
6805.51	0.330133	0.0860003	3.83874	0.000123669	0.0353387	Adora1	ENSMUSG00000042429	adenosine A1 receptor	11539
199.544	0.614658	0.145383	4.22785	2.3593e-05	0.00881615	Alox8	ENSMUSG00000020891	arachidonate 8-lipoxygenase	11688
4949.83	0.522156	0.121747	4.28885	1.79603e-05	0.00692442	Arid1b	ENSMUSG00000069729	AT rich interactive domain 1B (SWI-like)	239985
666.75	0.300092	0.0782789	3.83362	0.00012627	0.0356626	Atg10	ENSMUSG00000021619	autophagy related 10	66795
7555.78	0.691895	0.123302	5.61139	2.00708e-08	2.63864e-05	Atp5j	ENSMUSG00000022890	ATP synthase, H+ transporting, mitochondrial F0 complex, subunit F	11957
18794.7	0.569186	0.114508	4.97069	6.67146e-07	0.000405108	Atp5o	ENSMUSG00000022956	ATP synthase, H+ transporting, mitochondrial F1 complex, O subunit	28080
976.512	0.6113	0.164816	3.709	0.000208083	0.0502204	B230307C23Rik	ENSMUSG00000080717	RIKEN cDNA B230307C23 gene	245305
1300.59	0.633157	0.0991607	6.38517	1.71211e-10	4.76928e-07	Bach1	ENSMUSG00000025612	BTB and CNC homology 1, basic leucine zipper transcription factor 1	12013
2305.55	0.424127	0.0988182	4.29199	1.77081e-05	0.00692442	Bicral	ENSMUSG00000036568	BRD4 interacting chromatin remodeling complex associated protein like	210982
9251.18	0.737841	0.104964	7.0295	2.07277e-12	1.25864e-08	Brwd1	ENSMUSG00000022914	bromodomain and WD repeat domain containing 1	93871
700.82	0.669875	0.124102	5.39779	6.74659e-08	7.12469e-05	C2cd2	ENSMUSG00000045975	C2 calcium-dependent domain containing 2	207781
1516.69	0.507845	0.128916	3.93934	8.17047e-05	0.0248066	Cfap298	ENSMUSG00000022972	cilia and flagella associate protien 298	68001
876.958	0.487781	0.141234	3.45371	0.000552932	0.09732	Dnajc28	ENSMUSG00000039763	DnaJ heat shock protein family (Hsp40) member C28	246738
710.617	0.720867	0.114715	6.28399	3.29999e-10	7.28668e-07	Donson	ENSMUSG00000022960	downstream neighbor of SON	60364
3774.29	0.492423	0.136671	3.60298	0.000314585	0.0653074	Dop1b	ENSMUSG00000022946	DOP1 leucine zipper like protein B	70028
4005.12	0.732011	0.128931	5.67753	1.36653e-08	1.95245e-05	Dscam	ENSMUSG00000050272	DS cell adhesion molecule	13508
165.667	0.864075	0.179677	4.80905	1.51653e-06	0.000856628	Dynlt1f	ENSMUSG00000095677	dynein light chain Tctex-type 1F	100040531
6393.07	0.676882	0.0846074	8.00026	1.24153e-15	1.50777e-11	Dyrk1a	ENSMUSG00000022897	dual-specificity tyrosine-(Y)-phosphorylation regulated kinase 1a	13548
796.794	0.307426	0.0864206	3.55732	0.000374658	0.0733876	Enox2	ENSMUSG00000031109	ecto-NOX disulfide-thiol exchanger 2	209224
976.229	1.15174	0.262788	4.38277	1.1718e-05	0.00512256	Etnppl	ENSMUSG00000019232	ethanolamine phosphate phospholyase	71760
4634.9	0.485569	0.118306	4.10435	4.05449e-05	0.013526	Ezr	ENSMUSG00000052397	ezrin	22350
1295.49	0.50717	0.110064	4.60794	4.06677e-06	0.00205787	Fgfr1op	NA	NA	NA
1652.47	0.526227	0.0864492	6.08712	1.14959e-09	1.99445e-06	Gabpa	ENSMUSG00000008976	GA repeat binding protein, alpha	14390
4.93826	5.54805	1.26998	4.36861	1.25041e-05	0.00523642	Gm10640	ENSMUSG00000100985	predicted gene 10640	100038516
6.64354	2.67471	0.750624	3.56332	0.0003662	0.072314	Gm12009	ENSMUSG00000084183	eukaryotic translation elongation factor pseudogene	432537
130.634	0.879838	0.239705	3.67051	0.000242067	0.0559959	Gm12166	ENSMUSG00000069899	SFT2 domain containing 1 pseudogene	100039624
280.121	0.519518	0.116931	4.44293	8.87424e-06	0.0039916	Gm14412	ENSMUSG00000078868	predicted gene 14412	102640477
6.81336	4.67294	1.18282	3.95067	7.79313e-05	0.0242676	Gm15462	ENSMUSG00000086189	predicted gene 15462	108168861
10.9596	2.82219	0.76628	3.68298	0.000230528	0.0538393	Gm15725	NA	actin, beta, cytoplasmic (Actb) pseudogene	100047966
28.384	1.24415	0.32852	3.78714	0.000152394	0.0403503	Gm15997	ENSMUSG00000107132	predicted gene 15997	100415916
311.022	0.545868	0.148078	3.68636	0.000227482	0.0536438	Gm21092	ENSMUSG00000095403	cadherin 11 pseudogene	100861634
417.422	0.783258	0.205279	3.81557	0.000135869	0.0379324	Gm2792	ENSMUSG00000116812	tubby like protein 4 pseudogene	100040471
4.74966	4.13429	1.1828	3.49534	0.00047345	0.0871185	Gm31441	NA	predicted gene, 31441	102633674
43.805	2.10132	0.512051	4.10374	4.0652e-05	0.013526	Gm32545	NA	predicted gene, 32545	102635126
660.312	0.669637	0.175961	3.80559	0.000141466	0.0386076	Gm36117	NA	predicted gene, 36117	102639918
376.398	0.665379	0.153849	4.32489	1.52609e-05	0.00607657	Gm38484	ENSMUSG00000087022	predicted gene, 38484	102636041
172.478	1.33841	0.358672	3.73158	0.00019028	0.0471602	Gm40592	NA	predicted gene, 40592	105245094
41.4028	1.26581	0.309579	4.08882	4.33568e-05	0.014231	Gm41673	NA	predicted gene, 41673	105246377
52.0447	1.52312	0.347659	4.38106	1.18104e-05	0.00512256	Gm42280	NA	predicted gene, 42280	105247123
23.2411	1.53177	0.395555	3.87246	0.000107741	0.0319135	Gm45964	NA	predicted gene, 45964	108167369
26.2457	1.72639	0.477004	3.61923	0.000295476	0.0624072	Gm46345	NA	predicted gene, 46345	108167995
63.1374	2.13653	0.419725	5.09032	3.57467e-07	0.000241181	Gm5874	NA	predicted gene 5874	545829
518.205	0.980062	0.190912	5.13357	2.84299e-07	0.000209253	Gm6206	ENSMUSG00000048949	ring finger and WD repeat domain 2 (Rfwd2) pseudogene	621205
4453.61	0.648219	0.10246	6.32657	2.50669e-10	6.08849e-07	Gtf2h5	ENSMUSG00000034345	general transcription factor IIH, polypeptide 5	66467
1215.08	0.815838	0.138302	5.89898	3.65764e-09	5.92269e-06	Hlcs	ENSMUSG00000040820	holocarboxylase synthetase (biotin- [propriony-Coenzyme A-carboxylase (ATP-hydrolysing)] ligase)	110948
695.294	0.436042	0.122852	3.54933	0.00038621	0.0750452	Hmgcs2	ENSMUSG00000027875	3-hydroxy-3-methylglutaryl-Coenzyme A synthase 2	15360
3459.55	0.517162	0.098702	5.23963	1.60898e-07	0.000125095	Hmgn1	ENSMUSG00000040681	high mobility group nucleosomal binding domain 1	15312
1534.8	0.807251	0.126522	6.38032	1.7672e-10	4.76928e-07	Hunk	ENSMUSG00000053414	hormonally upregulated Neu-associated kinase	26559
34.1996	1.62806	0.444889	3.65947	0.000252733	0.0568392	Ifi203	ENSMUSG00000039997	interferon activated gene 203	15950
2989.14	0.539396	0.0839279	6.42689	1.30241e-10	4.51916e-07	Ifnar1	ENSMUSG00000022967	interferon (alpha and beta) receptor 1	15975
2452.44	0.622466	0.0733934	8.48122	2.22841e-17	5.41259e-13	Ifngr2	ENSMUSG00000022965	interferon gamma receptor 2	15980
569.602	0.571235	0.16576	3.44616	0.000568616	0.0979511	Il10rb	ENSMUSG00000022969	interleukin 10 receptor, beta	16155
101.59	1.03806	0.296506	3.50097	0.000463566	0.0859509	Iqcm	ENSMUSG00000031620	IQ motif containing M	71831
43.3677	1.12889	0.316752	3.56394	0.000365327	0.072314	Itk	ENSMUSG00000020395	IL2 inducible T cell kinase	16428
8971.75	0.603059	0.122767	4.91222	9.00511e-07	0.000533476	Itsn1	ENSMUSG00000022957	intersectin 1 (SH3 domain protein 1A)	16443
2365.78	0.604523	0.146508	4.12621	3.68794e-05	0.0126164	Jam2	ENSMUSG00000053062	junction adhesion molecule 2	67374
6752.86	0.98553	0.179738	5.48315	4.17817e-08	4.83255e-05	Kcnj6	ENSMUSG00000043301	potassium inwardly-rectifying channel, subfamily J, member 6	16522
274.922	0.600723	0.17252	3.48206	0.00049758	0.0897549	Kdm4d	ENSMUSG00000053914	lysine (K)-specific demethylase 4D	244694
46.5309	2.49536	0.682444	3.6565	0.000255685	0.0569756	LOC115488800	NA	NA	NA
5291.38	0.532189	0.100119	5.31557	1.06325e-07	9.56495e-05	Ltn1	ENSMUSG00000052299	listerin E3 ubiquitin protein ligase 1	78913
27.745	1.62824	0.453141	3.59322	0.000326611	0.0672293	Lvrn	ENSMUSG00000024481	laeverin	74574
437.943	0.627182	0.110297	5.68631	1.29816e-08	1.95245e-05	Mis18a	ENSMUSG00000022978	MIS18 kinetochore protein A	66578
10807.2	0.631755	0.117245	5.38833	7.11157e-08	7.19721e-05	Mpc1	ENSMUSG00000023861	mitochondrial pyruvate carrier 1	55951
4383.64	0.156864	0.0454602	3.45057	0.00055941	0.0977519	Mpv17l	ENSMUSG00000022679	Mpv17 transgene, kidney disease mutant-like	93734
74.1766	1.05681	0.300848	3.51277	0.00044346	0.0828553	Mroh5	ENSMUSG00000072487	maestro heat-like repeat family member 5	268816
1755.2	0.386298	0.102327	3.77514	0.00015992	0.0413694	Mrpl39	ENSMUSG00000022889	mitochondrial ribosomal protein L39	27393
950.788	0.524538	0.138246	3.79423	0.000148104	0.0399701	Mrps6	ENSMUSG00000039680	mitochondrial ribosomal protein S6	121022
787.265	0.495658	0.0943271	5.25467	1.48288e-07	0.000124199	N6amt1	ENSMUSG00000044442	N-6 adenine-specific DNA methyltransferase 1 (putative)	67768
772.639	0.424231	0.116373	3.64543	0.000266949	0.0583914	Nt5c1a	ENSMUSG00000054958	5'-nucleotidase, cytosolic IA	230718
14167.6	0.774531	0.147947	5.2352	1.64808e-07	0.000125095	Pcp4	ENSMUSG00000090223	Purkinje cell protein 4	18546
401.302	0.428488	0.121133	3.53733	0.000404194	0.0779163	Pex11a	ENSMUSG00000030545	peroxisomal biogenesis factor 11 alpha	18631
818.508	0.350112	0.0786618	4.45086	8.55282e-06	0.00391961	Prdm15	ENSMUSG00000014039	PR domain containing 15	114604
746.435	0.528523	0.131034	4.03348	5.49574e-05	0.0177981	Psmg1	ENSMUSG00000022913	proteasome (prosome, macropain) assembly chaperone 1	56088
35.0252	1.16359	0.281426	4.13462	3.55544e-05	0.0123369	Ptger2	ENSMUSG00000037759	prostaglandin E receptor 2 (subtype EP2)	19217
4063.24	0.497603	0.0798815	6.22926	4.68632e-10	9.48551e-07	Rcan1	ENSMUSG00000022951	regulator of calcineurin 1	54720
92.6464	1.36424	0.314958	4.33148	1.48108e-05	0.00599564	Ripk4	ENSMUSG00000005251	receptor-interacting serine-threonine kinase 4	72388
1668.06	0.568331	0.136707	4.1573	3.2203e-05	0.0114396	Rnaset2a	ENSMUSG00000095687	ribonuclease T2A	100037283
1284.47	0.549256	0.137943	3.98175	6.84104e-05	0.0218634	Rnaset2b	ENSMUSG00000094724	ribonuclease T2B	68195
339.403	0.534025	0.146702	3.64021	0.000272421	0.0583914	Rom1	ENSMUSG00000071648	rod outer segment membrane protein 1	19881
314.855	0.837372	0.230132	3.63866	0.000274059	0.0583914	Rpe65	ENSMUSG00000028174	retinal pigment epithelium 65	19892
4867.44	0.569568	0.111497	5.10836	3.24963e-07	0.000225515	Rps6ka2	ENSMUSG00000023809	ribosomal protein S6 kinase, polypeptide 2	20112
1067.19	0.460773	0.120993	3.80826	0.000139945	0.0386076	Rsph3a	ENSMUSG00000073471	radial spoke 3A homolog (Chlamydomonas)	66832
554.25	0.720183	0.095458	7.54449	4.5405e-14	3.67614e-10	Rwdd2b	ENSMUSG00000041079	RWD domain containing 2B	53858
429.567	0.682089	0.17499	3.89786	9.70448e-05	0.0291003	Scaf4	ENSMUSG00000022983	SR-related CTD-associated factor 4	224432
3307.43	0.429348	0.081243	5.28474	1.25885e-07	0.000109201	Scaf8	ENSMUSG00000046201	SR-related CTD-associated factor 8	106583
1811.67	0.466712	0.132662	3.51807	0.000434702	0.0819586	Sdccag8	ENSMUSG00000026504	serologically defined colon cancer antigen 8	76816
48.2353	1.93577	0.456181	4.24344	2.20124e-05	0.00835403	Selenov	ENSMUSG00000046750	selenoprotein V	280621
1142.15	0.378736	0.0827566	4.57651	4.72792e-06	0.0023436	Serac1	ENSMUSG00000015659	serine active site containing 1	321007
326.995	0.502377	0.145758	3.44666	0.000567563	0.0979511	Setd4	ENSMUSG00000022948	SET domain containing 4	224440
1922.63	0.664553	0.140797	4.71994	2.3591e-06	0.00127334	Sft2d1	ENSMUSG00000073468	SFT2 domain containing 1	106489
1027.44	0.568075	0.113866	4.98898	6.06993e-07	0.00038798	Snx9	ENSMUSG00000002365	sorting nexin 9	66616
10342.4	0.486071	0.111114	4.37452	1.21697e-05	0.0051858	Sod1	ENSMUSG00000022982	superoxide dismutase 1, soluble	20655
12908.7	0.308385	0.0799572	3.85688	0.000114842	0.0332377	Son	ENSMUSG00000022961	Son DNA binding protein	20658
557.23	0.566286	0.146833	3.85666	0.000114948	0.0332377	Sp3os	NA	trans-acting transcription factor 3, opposite strand	100503849
461.576	0.889194	0.246353	3.60944	0.000306861	0.064253	Spata1	ENSMUSG00000028188	spermatogenesis associated 1	70951
533.614	0.408105	0.117208	3.48188	0.0004979	0.0897549	Svbp	ENSMUSG00000028643	small vasohibin binding protein	69216
18520.3	0.575784	0.102862	5.59765	2.17271e-08	2.63864e-05	Synj1	ENSMUSG00000022973	synaptojanin 1	104015
6517.17	0.551476	0.103185	5.34454	9.06475e-08	8.46822e-05	Synj2	ENSMUSG00000023805	synaptojanin 2	20975
2677.32	0.336035	0.0955267	3.51771	0.000435286	0.0819586	Syt14	ENSMUSG00000016200	synaptotagmin XIV	329324
411.144	0.594118	0.163253	3.63924	0.000273446	0.0583914	Tagap	ENSMUSG00000033450	T cell activation Rho GTPase activating protein	72536
1628.26	0.518958	0.083507	6.21454	5.14736e-10	9.61726e-07	Tagap1	ENSMUSG00000052031	T cell activation GTPase activating protein 1	380608
6849.61	0.524564	0.105515	4.97145	6.64547e-07	0.000405108	Tiam1	ENSMUSG00000002489	T cell lymphoma invasion and metastasis 1	21844
5093.75	0.486744	0.111766	4.35501	1.33063e-05	0.0054779	Tiam2	ENSMUSG00000023800	T cell lymphoma invasion and metastasis 2	24001
3155.07	0.477783	0.10714	4.45941	8.21857e-06	0.00383886	Tmem181a	ENSMUSG00000038141	transmembrane protein 181A	77106
2007.22	1.45176	0.259334	5.59805	2.16771e-08	2.63864e-05	Tmem181c-ps	NA	transmembrane protein 181C, pseudogene	100040525
5056.9	0.695344	0.145186	4.78933	1.67339e-06	0.000923749	Tmem242	ENSMUSG00000004945	transmembrane protein 242	70544
3468.7	0.464591	0.0721826	6.43632	1.22402e-10	4.51916e-07	Tmem50b	ENSMUSG00000022964	transmembrane protein 50B	77975
452.141	0.63257	0.159001	3.9784	6.93807e-05	0.0218856	Tor3a	ENSMUSG00000060519	torsin family 3, member A	30935
175.916	1.03463	0.293017	3.53095	0.000414071	0.0791918	TrnC	NA	tRNA	17727
575.436	0.918259	0.256994	3.57307	0.000352815	0.0714126	TrnY	NA	tRNA	17747
107931	0.498958	0.111396	4.47912	7.495e-06	0.00364092	Ttc3	ENSMUSG00000040785	tetratricopeptide repeat domain 3	22129
68401.6	0.882623	0.197528	4.46834	7.88287e-06	0.00375425	Tulp4	ENSMUSG00000034377	tubby like protein 4	68842
1077.38	0.611469	0.119439	5.11949	3.06366e-07	0.000218863	Usp16	ENSMUSG00000025616	ubiquitin specific peptidase 16	74112
3073.07	0.539341	0.115518	4.66889	3.02835e-06	0.00156501	Vps26c	ENSMUSG00000022898	VPS26 endosomal protein sorting factor C	13185
30.6759	1.50557	0.41229	3.65172	0.000260494	0.0575194	Wdr27	ENSMUSG00000046991	WD repeat domain 27	71682
5370.74	0.534374	0.0998827	5.35002	8.79457e-08	8.46822e-05	Wrb	NA	NA	NA
1678.07	0.492023	0.105218	4.67623	2.92203e-06	0.0015429	Zdhhc14	ENSMUSG00000034265	zinc finger, DHHC domain containing 14	224454
1198.98	0.602982	0.160909	3.74736	0.000178706	0.0452144	Zfhx4	ENSMUSG00000025255	zinc finger homeodomain 4	80892
2037.29	0.672258	0.132419	5.07677	3.83908e-07	0.00025202	Zfp516	ENSMUSG00000058881	zinc finger protein 516	329003
760.06	0.436618	0.104496	4.17834	2.93647e-05	0.0108066	Zranb3	ENSMUSG00000036086	zinc finger, RAN-binding domain containing 3	226409
3773.5	-0.222187	0.10351	-2.14653	0.00183066	0.0936205	Abl2	ENSMUSG00000026596	v-abl Abelson murine leukemia viral oncogene 2 (arg, Abelson-related gene)	11352
647.981	-0.376282	0.0953601	-3.94591	7.94983e-05	0.0244422	Adgre1	ENSMUSG00000004730	adhesion G protein-coupled receptor E1	13733
6.71856	-2.8444	1.31229	-2.16751	0.00219605	0.0835339	Adgrf1	ENSMUSG00000041293	adhesion G protein-coupled receptor F1	77596
413.992	-0.270785	0.119485	-2.26627	0.00111551	0.0231753	Amigo2	ENSMUSG00000048218	adhesion molecule with Ig like domain 2	105827
562.581	-0.19201	0.0922682	-2.08099	0.000513545	0.0354197	Aph1c	ENSMUSG00000053040	aph1 homolog C, gamma secretase subunit	68318
10637.5	-0.686089	0.323288	-2.12222	0.00128426	0.0891846	Arc	ENSMUSG00000022602	activity regulated cytoskeletal-associated protein	11838
6076.14	-0.315352	0.142791	-2.20848	0.0132108	0.0682744	Atf4	ENSMUSG00000042406	activating transcription factor 4	11911
373.34	-0.398679	0.195405	-2.04027	0.00120893	0.0909256	Bmp6	ENSMUSG00000039004	bone morphogenetic protein 6	12161
1085.21	-0.773817	0.256069	-3.02191	0.000158288	0.0250925	Btg2	ENSMUSG00000020423	BTG anti-proliferation factor 2	12227
193.712	-0.357608	0.135751	-2.6343	0.00853177	0.0491467	C1ql1	ENSMUSG00000045532	complement component 1, q subcomponent-like 1	23829
3744.82	-0.153006	0.0734355	-2.08354	0.00052361	0.0235541	Capn2	ENSMUSG00000026509	calpain 2	12334
389.578	-0.385215	0.120587	-3.19449	0.00140078	0.0931615	Cebpa	ENSMUSG00000034957	CCAAT/enhancer binding protein (C/EBP), alpha	12606
165.775	-0.46559	0.165543	-2.8125	7.54128e-05	0.0119114	Cebpb	ENSMUSG00000056501	CCAAT/enhancer binding protein (C/EBP), beta	12608
33417.7	-0.297158	0.108656	-2.73485	0.00624085	0.0971482	Clu	ENSMUSG00000022037	clusterin	12759
49.1503	-1.22949	0.517532	-2.37568	0.000134065	0.074892	Cntf	ENSMUSG00000079415	ciliary neurotrophic factor	12803
656.039	-0.763902	0.30357	-2.51639	0.00185628	0.0786303	Col1a1	ENSMUSG00000001506	collagen, type I, alpha 1	12842
602.338	-0.396219	0.104963	-3.77485	0.000160102	0.0413694	Csf1	ENSMUSG00000014599	colony stimulating factor 1 (macrophage)	12977
2470.94	-0.306647	0.155345	-1.97398	0.000371634	0.0405797	Cx3cr1	ENSMUSG00000052336	chemokine (C-X3-C motif) receptor 1	13051
715.203	-0.300157	0.138748	-2.16332	0.00119415	0.0909847	Ddit4	ENSMUSG00000020108	DNA-damage-inducible transcript 4	74747
531.221	-0.28	0.0754423	-3.71144	0.000206081	0.0502204	Dtd2	ENSMUSG00000020956	D-tyrosyl-tRNA deacylase 2	328092
15.6963	-3.40466	0.985206	-3.45579	0.000548692	0.0972786	Duoxa1	ENSMUSG00000027224	dual oxidase maturation factor 1	213696
11.9739	-5.47409	1.46686	-3.73185	0.000190077	0.0471602	Eci3	ENSMUSG00000021416	enoyl-Coenzyme A delta isomerase 3	69123
2188.08	-0.186985	0.0849236	-2.2018	0.00144519	0.0951332	Efnb2	ENSMUSG00000001300	ephrin B2	13642
10.7837	-2.11872	1.07684	-1.96754	0.00741016	0.0954081	Elf3	ENSMUSG00000003051	E74-like factor 3	13710
220.892	-0.539388	0.201428	-2.67783	0.00814302	0.0679029	Esr1	ENSMUSG00000019768	estrogen receptor 1 (alpha)	13982
1367.08	-1.00674	0.459169	-2.19252	0.000811339	0.0751477	Fos	ENSMUSG00000021250	FBJ osteosarcoma oncogene	14281
3273.8	-0.215607	0.109503	-1.96897	0.000163327	0.021323	G3bp1	ENSMUSG00000018583	GTPase activating protein (SH3 domain) binding protein 1	27041
405.127	-0.370574	0.171636	-2.15907	0.000283392	0.0679541	Idua	ENSMUSG00000033540	iduronidase, alpha-L	15932
173.971	-0.731854	0.193284	-3.78642	0.000152836	0.0403503	Klf2	ENSMUSG00000055148	Kruppel-like factor 2 (lung)	16598
17.7048	-1.87493	0.782152	-2.39714	0.00152983	0.0973675	Lcn2	ENSMUSG00000026822	lipocalin 2	16819
26.8087	-1.41848	0.397983	-3.56416	0.000365016	0.072314	LOC115490130	NA	NA	NA
3093.35	-0.173746	0.0724572	-2.39791	0.00491614	0.0805797	Mcl1	ENSMUSG00000038612	myeloid cell leukemia sequence 1	17210
7.07521	-2.65518	0.742383	-3.57656	0.000348149	0.0710605	Mrto4-ps2	NA	mRNA turnover 4, pseudogene 2	434693
762.11	-1.50416	0.590294	-2.54816	0.00782934	0.093816	Myoc	ENSMUSG00000026697	myocilin	17926
1811.89	-0.534053	0.128526	-4.15522	3.24976e-05	0.0114396	Naaa	ENSMUSG00000029413	N-acylethanolamine acid amidase	67111
348.64	-0.486646	0.139786	-3.48137	0.000498864	0.0897549	Ncf1	ENSMUSG00000015950	neutrophil cytosolic factor 1	17969
1221.35	-0.311743	0.11669	-2.67155	0.00155017	0.0920849	Notch1	ENSMUSG00000026923	notch 1	18128
666.192	-0.710332	0.299479	-2.37189	0.00111427	0.0806343	Npas4	ENSMUSG00000045903	neuronal PAS domain protein 4	225872
738.505	-0.575104	0.13805	-4.1659	3.10121e-05	0.0112426	Pcdhga8	ENSMUSG00000103897	protocadherin gamma subfamily A, 8	93716
328.688	-0.527709	0.14408	-3.66262	0.000249654	0.0568392	Pcdhgb1	ENSMUSG00000103037	protocadherin gamma subfamily B, 1	93699
23.1962	-0.923608	0.469661	-1.96654	0.000996192	0.0625417	Pirb	ENSMUSG00000058818	paired Ig-like receptor B	18733
696.013	-0.4685	0.17661	-2.65273	0.00035394	0.0472617	Ptgs2	ENSMUSG00000032487	prostaglandin-endoperoxide synthase 2	19225
14.2342	-1.29952	0.647734	-2.00626	0.000579156	0.0051213	Rag1	ENSMUSG00000061311	recombination activating 1	19373
539.404	-0.421937	0.112011	-3.76692	0.000165274	0.0422563	Rfx5	ENSMUSG00000005774	regulatory factor X, 5 (influences HLA class II expression)	53970
4233.17	-0.17095	0.0834533	-2.04846	3.56189e-05	0.00593163	Ripor2	ENSMUSG00000036006	RHO family interacting cell polarization regulator 2	193385
4.9837	-6.03257	1.74135	-3.46431	0.000531603	0.0949419	Slc34a2	ENSMUSG00000029188	solute carrier family 34 (sodium phosphate), member 2	20531
45.9837	-1.27331	0.639473	-1.99119	0.00145985	0.0735174	Slc4a1	ENSMUSG00000006574	solute carrier family 4 (anion exchanger), member 1	20533
2664.4	-0.197153	0.0935086	-2.1084	0.000816396	0.0672353	Sorcs3	ENSMUSG00000063434	sortilin-related VPS10 domain containing receptor 3	66673
277.142	-0.668037	0.180157	-3.70809	0.00020883	0.0502204	Tent5c	ENSMUSG00000044468	terminal nucleotidyltransferase 5C	74645
805.91	-0.179907	0.0861095	-2.08928	0.000766106	0.0669626	Trp53bp2	ENSMUSG00000026510	transformation related protein 53 binding protein 2	209456
19.5463	-0.905169	0.43099	-2.10021	0.000601732	0.0567107	Wnt16	ENSMUSG00000029671	wingless-type MMTV integration site family, member 16	93735

## Sheet: DEGs_HC_TS-t_vs_WT-nt
baseMean	log2FoldChange	lfcSE	stat	pvalue	padj	SYMBOL	ENSEMBL	GENENAME	ENTREZID
3988.27	0.1475	0.0461842	3.19374	0.00140442	0.0975349	0610010F05Rik	NA	NA	NA
1208.93	0.332685	0.0951624	3.49597	0.000472341	0.048371	1110032A03Rik	ENSMUSG00000037971	RIKEN cDNA 1110032A03 gene	68721
1117.83	0.297296	0.0679892	4.37269	1.22725e-05	0.00313312	1500009L16Rik	ENSMUSG00000087651	RIKEN cDNA 1500009L16 gene	69784
4590.3	0.728591	0.223129	3.26534	0.00109332	0.0850537	2900052N01Rik	ENSMUSG00000099696	RIKEN cDNA 2900052N01 gene	73040
1358.04	0.259863	0.0499158	5.20601	1.92942e-07	9.0638e-05	3830406C13Rik	ENSMUSG00000033111	RIKEN cDNA 3830406C13 gene	218734
186.906	0.676785	0.179518	3.77	0.000163245	0.023299	5033417F24Rik	ENSMUSG00000097251	RIKEN cDNA 5033417F24 gene	75995
15.5792	1.45483	0.450975	3.22596	0.00125549	0.0921339	6330410L21Rik	ENSMUSG00000105960	RIKEN cDNA 6330410L21 gene	319224
59.2059	1.24131	0.369319	3.36107	0.000776406	0.0659426	9530036O11Rik	ENSMUSG00000097726	RIKEN cDNA 9530036O11Rik	654796
76.3356	0.696027	0.214842	3.23971	0.00119652	0.0903671	9930012K11Rik	ENSMUSG00000044551	RIKEN cDNA 9930012K11 gene	268759
629.06	0.571935	0.126443	4.52326	6.08951e-06	0.00172466	A230045G11Rik	NA	RIKEN cDNA A230045G11 gene	624086
68.3027	1.42454	0.365045	3.90236	9.52581e-05	0.0164091	A730009L09Rik	NA	RIKEN cDNA A730009L09 gene	402727
2107.95	0.358864	0.110093	3.25965	0.00111551	0.0856772	Abca8a	ENSMUSG00000041828	ATP-binding cassette, sub-family A (ABC1), member 8a	217258
78.3872	3.62147	0.863077	4.196	2.71674e-05	0.00607947	Abhd12b	ENSMUSG00000090121	abhydrolase domain containing 12B	100504285
404.26	0.436254	0.134536	3.24267	0.00118415	0.0901847	Ankrd35	ENSMUSG00000038354	ankyrin repeat domain 35	213121
3775.22	0.296597	0.0904133	3.28046	0.00103638	0.0816761	Arhgdig	ENSMUSG00000073433	Rho GDP dissociation inhibitor (GDI) gamma	14570
6112.08	0.413957	0.10879	3.80509	0.00014175	0.0210603	Arid1b	ENSMUSG00000069729	AT rich interactive domain 1B (SWI-like)	239985
259.093	0.98115	0.285931	3.43142	0.000600432	0.0569007	Atp10d	ENSMUSG00000046808	ATPase, class V, type 10D	231287
7325.89	0.636632	0.120819	5.26932	1.36931e-07	7.09144e-05	Atp5j	ENSMUSG00000022890	ATP synthase, H+ transporting, mitochondrial F0 complex, subunit F	11957
21001	0.627721	0.120622	5.20403	1.95017e-07	9.0638e-05	Atp5o	ENSMUSG00000022956	ATP synthase, H+ transporting, mitochondrial F1 complex, O subunit	28080
3446	0.299533	0.0859837	3.48361	0.000494706	0.0499863	Atp8b2	ENSMUSG00000060671	ATPase, class I, type 8B, member 2	54667
875.297	0.747785	0.13687	5.46348	4.66888e-08	3.13437e-05	B230307C23Rik	ENSMUSG00000080717	RIKEN cDNA B230307C23 gene	245305
1574.59	0.602275	0.100439	5.99642	2.01718e-09	2.43756e-06	Bach1	ENSMUSG00000025612	BTB and CNC homology 1, basic leucine zipper transcription factor 1	12013
54.1021	0.965888	0.281568	3.43039	0.000602722	0.0569007	Bfsp1	ENSMUSG00000027420	beaded filament structural protein 1, in lens-CP94	12075
2619.38	0.354645	0.09361	3.78854	0.000151538	0.0219742	Bicral	ENSMUSG00000036568	BRD4 interacting chromatin remodeling complex associated protein like	210982
9378.78	0.744861	0.10467	7.11629	1.10871e-12	4.0193e-09	Brwd1	ENSMUSG00000022914	bromodomain and WD repeat domain containing 1	93871
936.134	0.688335	0.118562	5.80567	6.41084e-09	6.83546e-06	C2cd2	ENSMUSG00000045975	C2 calcium-dependent domain containing 2	207781
850.759	0.373935	0.103737	3.60466	0.000312565	0.0354097	Cables2	ENSMUSG00000038990	CDK5 and Abl enzyme substrate 2	252966
1295.88	0.277837	0.0730702	3.80234	0.000143337	0.021123	Cacfd1	ENSMUSG00000015488	calcium channel flower domain containing 1	381356
205.102	0.715419	0.149601	4.78218	1.73403e-06	0.000604443	Cage1	ENSMUSG00000044566	cancer antigen 1	71213
3587.74	0.560572	0.0926533	6.05021	1.44656e-09	1.87288e-06	Cbr1	ENSMUSG00000051483	carbonyl reductase 1	12408
1134.87	0.679853	0.197709	3.43866	0.000584611	0.0563652	Cbr3	ENSMUSG00000022947	carbonyl reductase 3	109857
81.5481	0.87117	0.212146	4.10646	4.0177e-05	0.00809165	Ccn6	ENSMUSG00000062074	cellular communication network factor 6	327743
15703.5	0.489398	0.101688	4.81276	1.4886e-06	0.000539646	Cct8	ENSMUSG00000025613	chaperonin containing Tcp1, subunit 8 (theta)	12469
841.649	0.394142	0.0738958	5.33375	9.62067e-08	5.6253e-05	Cdkl3	ENSMUSG00000020389	cyclin-dependent kinase-like 3	213084
2046.77	0.515016	0.0966863	5.32666	1.00033e-07	5.66622e-05	Cfap298	ENSMUSG00000022972	cilia and flagella associate protien 298	68001
1124.29	0.480052	0.139716	3.4359	0.000590582	0.0566396	Cmbl	ENSMUSG00000022235	carboxymethylenebutenolidase-like (Pseudomonas)	69574
1781.85	0.214353	0.0669115	3.20353	0.00135755	0.0963769	Cmpk2	ENSMUSG00000020638	cytidine monophosphate (UMP-CMP) kinase 2, mitochondrial	22169
27.9086	1.24582	0.349941	3.56009	0.000370724	0.0405797	Col28a1	ENSMUSG00000068794	collagen, type XXVIII, alpha 1	213945
5299.19	0.644737	0.137803	4.67868	2.88725e-06	0.000902317	Cryzl1	ENSMUSG00000058240	crystallin, zeta (quinone reductase)-like 1	66609
171.699	0.92073	0.249246	3.69406	0.0002207	0.0279541	Cyyr1	ENSMUSG00000041134	cysteine and tyrosine-rich protein 1	224405
1028	0.347589	0.107669	3.22832	0.00124519	0.0921339	D3Ertd751e	ENSMUSG00000025766	DNA segment, Chr 3, ERATO Doi 751, expressed	73852
1194.09	0.446075	0.0688491	6.47902	9.23185e-11	1.8593e-07	Dnajc28	ENSMUSG00000039763	DnaJ heat shock protein family (Hsp40) member C28	246738
746.346	0.57094	0.108312	5.27126	1.35488e-07	7.09144e-05	Donson	ENSMUSG00000022960	downstream neighbor of SON	60364
3805.57	0.528788	0.117547	4.49851	6.84304e-06	0.00190826	Dop1b	ENSMUSG00000022946	DOP1 leucine zipper like protein B	70028
200.734	0.621546	0.132181	4.70223	2.57341e-06	0.000828804	Dpp4	ENSMUSG00000035000	dipeptidylpeptidase 4	13482
8214.32	0.191436	0.0569234	3.36305	0.000770874	0.0659426	Dpy19l1	ENSMUSG00000043067	dpy-19-like 1 (C, elegans)	244745
4538.05	0.668085	0.13488	4.95318	7.30102e-07	0.000287692	Dscam	ENSMUSG00000050272	DS cell adhesion molecule	13508
554.969	0.825689	0.248678	3.32032	0.000899156	0.0727594	Dynlt1-ps1	NA	dynein light chain Tctex-type 1, pseuodogene 1	100043890
275.093	0.701186	0.194851	3.59857	0.00031997	0.0360234	Dynlt1a	ENSMUSG00000092074	dynein light chain Tctex-type 1A	100310872
596.564	0.746128	0.230517	3.23676	0.00120893	0.0909256	Dynlt1c	ENSMUSG00000000579	dynein light chain Tctex-type 1C	100040563
197.698	0.858576	0.230465	3.7254	0.000195003	0.0258967	Dynlt1f	ENSMUSG00000095677	dynein light chain Tctex-type 1F	100040531
7052.51	0.540391	0.0829183	6.51715	7.16571e-11	1.62357e-07	Dyrk1a	ENSMUSG00000022897	dual-specificity tyrosine-(Y)-phosphorylation regulated kinase 1a	13548
119.471	0.579249	0.16845	3.43869	0.000584533	0.0563652	E130008D07Rik	ENSMUSG00000117011	RIKEN cDNA E130008D07 gene	545207
1366.82	0.382811	0.114752	3.33598	0.000849982	0.0693999	Eif3j1	ENSMUSG00000027236	eukaryotic translation initiation factor 3, subunit J1	78655
142.532	0.681247	0.203891	3.34123	0.000834077	0.0687204	Eva1c	ENSMUSG00000039903	eva-1 homolog C (C, elegans)	70967
2848.39	0.267087	0.0721363	3.70253	0.000213459	0.0274408	Fam173a	NA	NA	NA
1388.81	0.693704	0.126299	5.49257	3.96137e-08	2.76168e-05	Fgfr1op	NA	NA	NA
276.152	0.493622	0.13479	3.66214	0.000250117	0.0300239	Fhit	ENSMUSG00000060579	fragile histidine triad gene	14198
130.772	0.521765	0.16089	3.243	0.00118278	0.0901847	Fndc1	ENSMUSG00000071984	fibronectin type III domain containing 1	68655
2423.35	0.44261	0.060556	7.3091	2.68935e-13	1.40103e-09	Gabpa	ENSMUSG00000008976	GA repeat binding protein, alpha	14390
3320.06	0.384288	0.0948595	4.05112	5.0972e-05	0.00993461	Gart	ENSMUSG00000022962	phosphoribosylglycinamide formyltransferase	14450
100.384	1.34665	0.368644	3.65299	0.000259208	0.0309106	Gbp11	ENSMUSG00000092021	guanylate binding protein 11	634650
4797.39	0.229213	0.0593141	3.86439	0.000111366	0.0177072	Ggps1	ENSMUSG00000021302	geranylgeranyl diphosphate synthase 1	14593
43.9705	1.14359	0.354193	3.22872	0.00124344	0.0921339	Gm12447	NA	predicted gene 12447	666389
341.346	0.447412	0.139651	3.20378	0.00135634	0.0963769	Gm13446	ENSMUSG00000086555	predicted gene 13446	100042194
202.413	0.483907	0.132624	3.64873	0.00026354	0.0312218	Gm14169	ENSMUSG00000086118	predicted gene 14169	100504350
233.229	0.610564	0.14669	4.16229	3.15072e-05	0.0067988	Gm14412	ENSMUSG00000078868	predicted gene 14412	102640477
95.6456	0.654931	0.180192	3.63463	0.000278385	0.0323462	Gm1604b	ENSMUSG00000094083	predicted gene 1604b	381059
459.442	0.553608	0.137502	4.02619	5.66879e-05	0.0107034	Gm2792	ENSMUSG00000116812	tubby like protein 4 pseudogene	100040471
738.413	0.643333	0.152864	4.20852	2.57044e-05	0.0058977	Gm2808	ENSMUSG00000116560	predicted gene 2808	100040500
25.6076	0.84368	0.242313	3.48178	0.000498084	0.0499863	Gm29719	ENSMUSG00000116719	synaptotagmin-like 3 pseudogene	101055731
34.4865	1.01554	0.317772	3.1958	0.00139444	0.0972139	Gm30082	ENSMUSG00000118245	predicted gene, 30082	102631855
75.6071	1.59893	0.474026	3.37308	0.000743324	0.0649029	Gm30620	NA	predicted gene, 30620	102632582
142.546	0.686213	0.214257	3.20276	0.00136117	0.0963769	Gm31282	NA	predicted gene, 31282	102633464
51.7092	0.84457	0.250295	3.3743	0.000740042	0.0649029	Gm32918	NA	predicted gene, 32918	102635630
103.537	0.995199	0.269361	3.69467	0.000220176	0.0279541	Gm33738	NA	predicted gene, 33738	102636754
69.02	0.590623	0.183498	3.21869	0.00128777	0.0933685	Gm34507	NA	predicted gene, 34507	102637782
37.3955	1.5841	0.443395	3.57266	0.000353373	0.0390563	Gm36001	ENSMUSG00000116753	predicted gene, 36001	102639769
609.533	0.588517	0.172141	3.41881	0.00062895	0.0584634	Gm36117	NA	predicted gene, 36117	102639918
227.582	0.292255	0.0884482	3.30425	0.000952322	0.0763796	Gm40733	NA	predicted gene, 40733	105245255
43.2377	1.26049	0.309697	4.07008	4.69974e-05	0.0092595	Gm41679	NA	predicted gene, 41679	105246385
606.296	0.486595	0.120645	4.03328	5.50044e-05	0.0106065	Gm42256	NA	predicted gene, 42256	105247097
72.3164	2.21744	0.408637	5.42642	5.74942e-08	3.72193e-05	Gm5874	NA	predicted gene 5874	545829
531.872	0.810935	0.216367	3.74796	0.000178281	0.0244091	Gm6206	ENSMUSG00000048949	ring finger and WD repeat domain 2 (Rfwd2) pseudogene	621205
206.812	0.387957	0.115034	3.37254	0.000744776	0.0649029	Gm6483	NA	cadherin 11 pseudogene	624198
19.2524	2.0771	0.494137	4.20349	2.62831e-05	0.0059551	Gm9946	ENSMUSG00000054488	predicted gene 9946	330403
71.3388	0.946458	0.284293	3.32916	0.000871071	0.0708029	Gm9962	ENSMUSG00000055048	predicted gene 9962	791383
1559.48	0.619658	0.14937	4.14849	3.34682e-05	0.00697295	Grik1	ENSMUSG00000022935	glutamate receptor, ionotropic, kainate 1	14805
4921.74	0.5942	0.114507	5.18921	2.11191e-07	9.5701e-05	Gtf2h5	ENSMUSG00000034345	general transcription factor IIH, polypeptide 5	66467
1256.18	0.465416	0.129517	3.59347	0.000326297	0.036509	Gtpbp6	ENSMUSG00000033434	GTP binding protein 6 (putative)	107999
3461.42	0.395074	0.117852	3.35228	0.000801477	0.0669474	H2bc18	ENSMUSG00000105827	H2B clustered histone 18	319189
238.024	0.587845	0.183838	3.19763	0.00138561	0.096971	Hebp2	ENSMUSG00000019853	heme binding protein 2	56016
3010.79	0.395231	0.107079	3.69101	0.000223362	0.0279541	Hint3	ENSMUSG00000019791	histidine triad nucleotide binding protein 3	66847
1080.49	0.915999	0.154172	5.94142	2.82566e-09	3.20112e-06	Hlcs	ENSMUSG00000040820	holocarboxylase synthetase (biotin- [propriony-Coenzyme A-carboxylase (ATP-hydrolysing)] ligase)	110948
1090.03	0.670485	0.13362	5.01783	5.22575e-07	0.000220284	Hmgcs2	ENSMUSG00000027875	3-hydroxy-3-methylglutaryl-Coenzyme A synthase 2	15360
4573.06	0.496594	0.101242	4.90501	9.34217e-07	0.000352784	Hmgn1	ENSMUSG00000040681	high mobility group nucleosomal binding domain 1	15312
2644.05	0.453396	0.134411	3.37319	0.00074302	0.0649029	Hunk	ENSMUSG00000053414	hormonally upregulated Neu-associated kinase	26559
3646.86	0.517378	0.0825298	6.26898	3.63423e-10	5.98855e-07	Ifnar1	ENSMUSG00000022967	interferon (alpha and beta) receptor 1	15975
1460.83	0.465115	0.107612	4.32213	1.54527e-05	0.00383693	Ifnar2	ENSMUSG00000022971	interferon (alpha and beta) receptor 2	15976
4337.63	0.550475	0.115405	4.76995	1.84268e-06	0.000630198	Ifngr2	ENSMUSG00000022965	interferon gamma receptor 2	15980
788.143	0.576202	0.12857	4.48163	7.40743e-06	0.00203435	Il10rb	ENSMUSG00000022969	interleukin 10 receptor, beta	16155
84.0974	1.15155	0.358847	3.20903	0.00133182	0.095417	Iqcm	ENSMUSG00000031620	IQ motif containing M	71831
30.1382	1.47057	0.440669	3.33714	0.000846454	0.0693999	Itgal	ENSMUSG00000030830	integrin alpha L	16408
10397.6	0.532539	0.0957362	5.56256	2.65838e-08	1.97731e-05	Itsn1	ENSMUSG00000022957	intersectin 1 (SH3 domain protein 1A)	16443
2761.89	0.746125	0.154776	4.82069	1.43061e-06	0.00052921	Jam2	ENSMUSG00000053062	junction adhesion molecule 2	67374
7145.09	0.701855	0.174888	4.01318	5.99068e-05	0.0110803	Kcnj6	ENSMUSG00000043301	potassium inwardly-rectifying channel, subfamily J, member 6	16522
57.1367	1.10976	0.297964	3.72446	0.000195733	0.0258967	Lca5l	ENSMUSG00000045275	Leber congenital amaurosis 5-like	385668
27.3017	1.37338	0.386357	3.55468	0.000378435	0.0410749	LOC102636024	NA	NA	NA
88.2572	1.52911	0.271499	5.63211	1.78021e-08	1.59234e-05	LOC108167733	NA	NA	NA
101.436	0.984056	0.258977	3.79978	0.000144827	0.0211705	LOC111413055	NA	NA	NA
47.2496	0.752003	0.224714	3.3465	0.000818397	0.0677363	LOC115486509	NA	NA	NA
280.722	0.583751	0.15011	3.88882	0.000100733	0.0167278	LOC115488807	NA	NA	NA
6009.91	0.492184	0.0942864	5.2201	1.78826e-07	9.00388e-05	Ltn1	ENSMUSG00000052299	listerin E3 ubiquitin protein ligase 1	78913
13480.2	0.32259	0.101152	3.18917	0.00142683	0.0983375	Luzp2	ENSMUSG00000063297	leucine zipper protein 2	233271
2082.64	0.345982	0.0700138	4.94162	7.74751e-07	0.00029879	Map4k2	ENSMUSG00000024948	mitogen-activated protein kinase kinase kinase kinase 2	26412
834.42	0.267604	0.0725072	3.69072	0.00022362	0.0279541	Mettl2	ENSMUSG00000020691	methyltransferase like 2	52686
588.639	0.525545	0.159423	3.29655	0.000978788	0.0781564	Mis18a	ENSMUSG00000022978	MIS18 kinetochore protein A	66578
48.112	1.04147	0.321437	3.24005	0.0011951	0.0903671	Mmel1	ENSMUSG00000058183	membrane metallo-endopeptidase-like 1	27390
3615.04	0.497583	0.0884442	5.62596	1.84482e-08	1.59234e-05	Morc3	ENSMUSG00000039456	microrchidia 3	338467
9641.95	0.689591	0.123271	5.59409	2.21781e-08	1.82728e-05	Mpc1	ENSMUSG00000023861	mitochondrial pyruvate carrier 1	55951
1876.18	0.761647	0.137034	5.55811	2.72717e-08	1.97731e-05	Mpc1-ps	NA	mitochondrial pyruvate carrier 1, pseudogene	100041649
2525.91	0.465881	0.0864333	5.39006	7.04332e-08	4.25558e-05	Mrpl39	ENSMUSG00000022889	mitochondrial ribosomal protein L39	27393
1109.66	0.685526	0.157281	4.3586	1.30895e-05	0.00329528	Mrps6	ENSMUSG00000039680	mitochondrial ribosomal protein S6	121022
48.5097	1.93607	0.46994	4.11983	3.79156e-05	0.007722	Mx2	ENSMUSG00000023341	MX dynamin-like GTPase 2	17858
858.595	0.564986	0.090683	6.23034	4.65435e-10	7.03039e-07	N6amt1	ENSMUSG00000044442	N-6 adenine-specific DNA methyltransferase 1 (putative)	67768
48.0105	1.95828	0.369263	5.30321	1.13785e-07	6.2499e-05	Neurog2	ENSMUSG00000027967	neurogenin 2	11924
1645.06	0.286763	0.0805639	3.55945	0.000371634	0.0405797	Nrbp2	ENSMUSG00000075590	nuclear receptor binding protein 2	223649
1207.88	0.282011	0.0833077	3.38517	0.000711336	0.0641477	Optn	ENSMUSG00000026672	optineurin	71648
1230.77	0.591581	0.130172	4.54462	5.50339e-06	0.0015834	Paxbp1	ENSMUSG00000022974	PAX3 and PAX7 binding protein 1	67367
7766.83	0.89929	0.220345	4.08127	4.47903e-05	0.00892163	Pcp4	ENSMUSG00000090223	Purkinje cell protein 4	18546
4217.74	0.468398	0.122343	3.82855	0.0001289	0.0200448	Pde10a	ENSMUSG00000023868	phosphodiesterase 10A	23984
81.9454	0.808508	0.231199	3.49702	0.000470481	0.048371	Pdzph1	ENSMUSG00000024227	PDZ and pleckstrin homology domains 1	69239
1965.87	0.687939	0.156905	4.38442	1.16297e-05	0.00301143	Pigp	ENSMUSG00000022940	phosphatidylinositol glycan anchor biosynthesis, class P	56176
33.2516	1.37443	0.373294	3.68191	0.000231497	0.0287405	Ppbp	ENSMUSG00000029372	pro-platelet basic protein	57349
995.151	0.535676	0.0992918	5.39497	6.85352e-08	4.25558e-05	Psmg1	ENSMUSG00000022913	proteasome (prosome, macropain) assembly chaperone 1	56088
4322.31	0.519088	0.0749552	6.92531	4.35019e-12	1.12645e-08	Rcan1	ENSMUSG00000022951	regulator of calcineurin 1	54720
227.912	1.35297	0.285799	4.734	2.20133e-06	0.000738914	Ripk4	ENSMUSG00000005251	receptor-interacting serine-threonine kinase 4	72388
2587.89	0.669031	0.15249	4.38737	1.1473e-05	0.00301143	Rnaset2a	ENSMUSG00000095687	ribonuclease T2A	100037283
2015.87	0.634784	0.139231	4.55923	5.13409e-06	0.00150098	Rnaset2b	ENSMUSG00000094724	ribonuclease T2B	68195
57.9899	0.951972	0.283515	3.35775	0.00078581	0.0659426	Rnf207	ENSMUSG00000058498	ring finger protein 207	433809
81.2319	1.93029	0.519968	3.71232	0.000205368	0.0265893	Rpe65	ENSMUSG00000028174	retinal pigment epithelium 65	19892
22022	0.609783	0.18554	3.28654	0.00101427	0.0806347	Rps3a1	ENSMUSG00000028081	ribosomal protein S3A1	20091
4071.53	0.499155	0.095854	5.20745	1.91454e-07	9.0638e-05	Rps6ka2	ENSMUSG00000023809	ribosomal protein S6 kinase, polypeptide 2	20112
1554.04	0.456656	0.0954321	4.78514	1.70867e-06	0.000604443	Rsph3a	ENSMUSG00000073471	radial spoke 3A homolog (Chlamydomonas)	66832
1119.71	0.417933	0.100708	4.14996	3.32532e-05	0.00697295	Rsph3b	ENSMUSG00000023806	radial spoke 3B homolog (Chlamydomonas)	100037282
672.505	0.612515	0.122815	4.98731	6.1226e-07	0.000252223	Rwdd2b	ENSMUSG00000041079	RWD domain containing 2B	53858
1236.94	0.429796	0.126695	3.39236	0.000692923	0.0627997	S100a10	ENSMUSG00000041959	S100 calcium binding protein A10 (calpactin)	20194
355.613	0.385788	0.119903	3.21751	0.00129309	0.0933806	Sass6	ENSMUSG00000027959	SAS-6 centriolar assembly protein	72776
3801.21	0.376926	0.093515	4.03065	5.56223e-05	0.0106127	Scaf8	ENSMUSG00000046201	SR-related CTD-associated factor 8	106583
39.7376	2.14238	0.536618	3.99238	6.54128e-05	0.0115114	Selenov	ENSMUSG00000046750	selenoprotein V	280621
1261.95	0.444608	0.113985	3.90059	9.59594e-05	0.0164091	Serac1	ENSMUSG00000015659	serine active site containing 1	321007
307.038	0.651729	0.0893963	7.29034	3.09176e-13	1.40103e-09	Setd4	ENSMUSG00000022948	SET domain containing 4	224440
1963.17	0.66459	0.133375	4.98285	6.26548e-07	0.000252374	Sft2d1	ENSMUSG00000073468	SFT2 domain containing 1	106489
3122.65	0.24741	0.064922	3.81089	0.000138469	0.0209158	Sgcb	ENSMUSG00000029156	sarcoglycan, beta (dystrophin-associated glycoprotein)	24051
2505.48	0.340252	0.0796343	4.27268	1.93136e-05	0.00466772	Sh2d5	ENSMUSG00000045349	SH2 domain containing 5	230863
15717.9	0.194675	0.054474	3.57372	0.000351944	0.0390563	Slc30a9	ENSMUSG00000029221	solute carrier family 30 (zinc transporter), member 9	109108
332.406	0.715536	0.192446	3.71811	0.000200721	0.0262741	Slc38a5	ENSMUSG00000031170	solute carrier family 38, member 5	209837
435.827	0.54405	0.149445	3.64047	0.000272142	0.0320315	Slc39a8	ENSMUSG00000053897	solute carrier family 39 (metal ion transporter), member 8	67547
3901.2	0.369978	0.114403	3.23399	0.00122073	0.0914334	Slc5a3	ENSMUSG00000089774	solute carrier family 5 (inositol transporters), member 3	53881
1077.9	1.10861	0.30155	3.67638	0.00023657	0.028892	Slc5a5	ENSMUSG00000000792	solute carrier family 5 (sodium iodide symporter), member 5	114479
675.804	0.637974	0.154044	4.14151	3.45031e-05	0.00710684	Smim11	ENSMUSG00000051989	small integral membrane protein 11	68936
136.561	1.15044	0.30736	3.74296	0.000181862	0.0246002	Smyd1	ENSMUSG00000055027	SET and MYND domain containing 1	12180
641.52	0.655899	0.156825	4.18236	2.88501e-05	0.00637728	Snhg4	ENSMUSG00000117869	small nucleolar RNA host gene 4	100503380
1395.87	0.529839	0.0874463	6.05902	1.36952e-09	1.87288e-06	Snx9	ENSMUSG00000002365	sorting nexin 9	66616
12707.9	0.522852	0.0905262	5.7757	7.66327e-09	7.71691e-06	Sod1	ENSMUSG00000022982	superoxide dismutase 1, soluble	20655
599.635	0.473556	0.112077	4.22527	2.38651e-05	0.00569184	Sp3os	NA	trans-acting transcription factor 3, opposite strand	100503849
163.501	0.435699	0.136245	3.1979	0.00138432	0.096971	Spink10	ENSMUSG00000044176	serine peptidase inhibitor, Kazal type 10	328971
3517.81	0.218775	0.0686429	3.18715	0.00143684	0.0986524	Sqle	ENSMUSG00000022351	squalene epoxidase	20775
750.652	0.327896	0.0866949	3.78218	0.000155461	0.0223642	St3gal6	ENSMUSG00000022747	ST3 beta-galactoside alpha-2,3-sialyltransferase 6	54613
1019.69	0.471535	0.129902	3.62993	0.000283499	0.0325463	Stard4	ENSMUSG00000024378	StAR-related lipid transfer (START) domain containing 4	170459
20036.6	0.549	0.144273	3.80528	0.000141642	0.0210603	Synj1	ENSMUSG00000022973	synaptojanin 1	104015
6502.02	0.539832	0.141474	3.81578	0.000135752	0.0206777	Synj2	ENSMUSG00000023805	synaptojanin 2	20975
112.157	0.619796	0.18338	3.37985	0.000725244	0.0649029	Tac2	ENSMUSG00000025400	tachykinin 2	21334
535.237	0.563615	0.133614	4.21823	2.46222e-05	0.00573967	Tagap	ENSMUSG00000033450	T cell activation Rho GTPase activating protein	72536
1991.54	0.561156	0.0804477	6.97541	3.0498e-12	9.21343e-09	Tagap1	ENSMUSG00000052031	T cell activation GTPase activating protein 1	380608
13032	0.136048	0.0308367	4.41187	1.0248e-05	0.00277248	Tax1bp1	ENSMUSG00000004535	Tax1 (human T cell leukemia virus type I) binding protein 1	52440
32621.7	0.320225	0.0800326	4.00118	6.3027e-05	0.0113112	Tcf20	ENSMUSG00000041852	transcription factor 20	21411
968.137	0.369538	0.111558	3.31251	0.00092462	0.0744874	Tet1	ENSMUSG00000047146	tet methylcytosine dioxygenase 1	52463
411.899	0.549785	0.143636	3.82763	0.000129385	0.0200448	Tfb1m	ENSMUSG00000036983	transcription factor B1, mitochondrial	224481
255.299	0.475817	0.141685	3.35828	0.000784302	0.0659426	Tfr2	ENSMUSG00000029716	transferrin receptor 2	50765
3308.03	0.477185	0.122648	3.89067	9.99668e-05	0.0167278	Tmem181a	ENSMUSG00000038141	transmembrane protein 181A	77106
1799.75	1.50794	0.270951	5.56538	2.61588e-08	1.97731e-05	Tmem181c-ps	NA	transmembrane protein 181C, pseudogene	100040525
4828.36	0.722659	0.153637	4.70366	2.55535e-06	0.000828804	Tmem242	ENSMUSG00000004945	transmembrane protein 242	70544
4642.02	0.608205	0.0693117	8.77492	1.71024e-18	3.09999e-14	Tmem50b	ENSMUSG00000022964	transmembrane protein 50B	77975
591.816	0.513411	0.141509	3.62812	0.000285494	0.0325463	Tor3a	ENSMUSG00000060519	torsin family 3, member A	30935
2960.32	0.257503	0.0700911	3.67383	0.000238941	0.028892	Tpd52	ENSMUSG00000027506	tumor protein D52	21985
584.257	0.631817	0.123476	5.11692	3.1057e-07	0.000134033	Trim59	ENSMUSG00000034317	tripartite motif-containing 59	66949
965.292	0.294124	0.0911701	3.2261	0.0012549	0.0921339	Tspan17	ENSMUSG00000025875	tetraspanin 17	74257
107247	0.591815	0.0695419	8.51019	1.73649e-17	1.57378e-13	Ttc3	ENSMUSG00000040785	tetratricopeptide repeat domain 3	22129
199.735	0.613197	0.189971	3.22784	0.0012473	0.0921339	Ttf2	ENSMUSG00000033222	transcription termination factor, RNA polymerase II	74044
64782.5	0.874963	0.170524	5.13102	2.88176e-07	0.000127402	Tulp4	ENSMUSG00000034377	tubby like protein 4	68842
1517.99	0.295986	0.0805454	3.67477	0.000238065	0.028892	Uchl5	ENSMUSG00000018189	ubiquitin carboxyl-terminal esterase L5	56207
208.536	0.548705	0.170319	3.22164	0.00127459	0.0927841	Ucp3	ENSMUSG00000032942	uncoupling protein 3 (mitochondrial, proton carrier)	22229
1290.42	0.504813	0.119694	4.21753	2.4699e-05	0.00573967	Urb1	ENSMUSG00000039929	URB1 ribosome biogenesis 1 homolog (S, cerevisiae)	207932
1111.93	0.535257	0.113893	4.69963	2.6063e-06	0.000828804	Usp16	ENSMUSG00000025616	ubiquitin specific peptidase 16	74112
3836.53	0.589954	0.103739	5.68692	1.29354e-08	1.23403e-05	Vps26c	ENSMUSG00000022898	VPS26 endosomal protein sorting factor C	13185
6953.18	0.625695	0.0982068	6.3712	1.87551e-10	3.39955e-07	Wrb	NA	NA	NA
2251.06	0.396892	0.0993446	3.9951	6.46658e-05	0.0114915	Zdhhc14	ENSMUSG00000034265	zinc finger, DHHC domain containing 14	224454
1600.72	0.299661	0.0869605	3.44594	0.000569073	0.0554571	Zfp367	ENSMUSG00000044934	zinc finger protein 367	238673
2717.11	0.763085	0.163585	4.66476	3.08973e-06	0.000949227	Zfp516	ENSMUSG00000058881	zinc finger protein 516	329003
17973.5	0.23241	0.0580444	4.00401	6.22789e-05	0.0112887	Zfp644	ENSMUSG00000049606	zinc finger protein 644	52397
36.714	1.12124	0.3165	3.54261	0.000396191	0.0425419	Zfp820	ENSMUSG00000069743	zinc finger protein 820	75424
211.824	0.693248	0.207135	3.34684	0.000817395	0.0677363	Zfp984	ENSMUSG00000078495	zinc finger protein 984	100041677
2283.93	0.264364	0.0756121	3.49632	0.000471719	0.048371	Zfr2	ENSMUSG00000034949	zinc finger RNA binding protein 2	103406
535.586	-0.328535	0.102916	-3.19226	0.00141163	0.0976611	Alkbh1	ENSMUSG00000079036	alkB homolog 1, histone H2A dioxygenase	211064
947.826	-0.737283	0.210085	-3.50945	0.00044904	0.0473215	Btg2	ENSMUSG00000020423	BTG anti-proliferation factor 2	12227
1219.82	-0.444806	0.118716	-3.7468	0.000179103	0.0244091	Cbs	ENSMUSG00000024039	cystathionine beta-synthase	12411
248.26	-0.631356	0.178949	-3.52813	0.000418512	0.0443622	Ccn1	ENSMUSG00000028195	cellular communication network factor 1	16007
772.788	-0.468477	0.137254	-3.41322	0.000642008	0.0592567	Cebpa	ENSMUSG00000034957	CCAAT/enhancer binding protein (C/EBP), alpha	12606
375.845	-0.754532	0.180934	-4.17022	3.0431e-05	0.00664569	Cebpb	ENSMUSG00000056501	CCAAT/enhancer binding protein (C/EBP), beta	12608
503.517	-0.395006	0.113468	-3.48121	0.000499146	0.0499863	Cecr2	ENSMUSG00000071226	CECR2, histone acetyl-lysine reader	330409
55414	-0.317535	0.0817697	-3.88328	0.000103057	0.0167946	Clu	ENSMUSG00000022037	clusterin	12759
431.328	-0.540452	0.14028	-3.85267	0.000116835	0.0184153	Col16a1	ENSMUSG00000040690	collagen, type XVI, alpha 1	107581
551.89	-0.964768	0.257462	-3.74723	0.000178801	0.0244091	Col1a1	ENSMUSG00000001506	collagen, type I, alpha 1	12842
1268.21	-0.373161	0.10719	-3.48131	0.000498975	0.0499863	D830031N03Rik	NA	RIKEN cDNA D830031N03 gene	442834
1249.41	-0.370526	0.110038	-3.36727	0.000759169	0.0655378	Ddit4	ENSMUSG00000020108	DNA-damage-inducible transcript 4	74747
2544.24	-0.258179	0.0756599	-3.41236	0.000644024	0.0592567	Dis3l	ENSMUSG00000032396	DIS3 like exosome 3'-5' exoribonuclease	213550
2142.28	-0.760549	0.215512	-3.52904	0.000417076	0.0443622	Dsp	ENSMUSG00000054889	desmoplakin	109620
448.635	-0.719998	0.154538	-4.65904	3.17692e-06	0.000959746	Enpp6	ENSMUSG00000038173	ectonucleotide pyrophosphatase/phosphodiesterase 6	320981
894.27	-0.470758	0.109104	-4.31476	1.59777e-05	0.00391366	Fastkd5	ENSMUSG00000079043	FAST kinase domains 5	380601
635.937	-0.46394	0.132485	-3.50182	0.000462089	0.048137	Gadd45b	ENSMUSG00000015312	growth arrest and DNA-damage-inducible 45 beta	17873
569.741	-0.440848	0.131225	-3.35949	0.000780871	0.0659426	Gadd45g	ENSMUSG00000021453	growth arrest and DNA-damage-inducible 45 gamma	23882
465.645	-0.437994	0.129815	-3.37399	0.000740878	0.0649029	Gas1	ENSMUSG00000052957	growth arrest specific 1	14451
222.776	-0.651784	0.198562	-3.28252	0.00102885	0.0814367	Gdf10	ENSMUSG00000021943	growth differentiation factor 10	14560
935.491	-0.413141	0.110872	-3.72629	0.000194322	0.0258967	Glt1d1	ENSMUSG00000049971	glycosyltransferase 1 domain containing 1	319804
86.8048	-0.729284	0.211632	-3.44601	0.000568933	0.0554571	H2ac10	ENSMUSG00000061991	H2A clustered histone 10	319173
258.726	-0.579059	0.154047	-3.75898	0.00017061	0.02416	H2ac7	ENSMUSG00000071478	H2A clustered histone 7	319165
146.215	-0.681423	0.175552	-3.8816	0.000103774	0.0167946	Hist1h2ao	NA	NA	NA
195.761	-0.427581	0.125652	-3.40288	0.000666785	0.0610411	Hist1h2bp	NA	NA	NA
650.736	-0.492724	0.143793	-3.42662	0.000611151	0.0571016	Hist1h2br	NA	NA	NA
477.755	-0.526209	0.140298	-3.75066	0.000176372	0.0244091	Ier5l	ENSMUSG00000089762	immediate early response 5-like	72500
523.596	-0.398688	0.11255	-3.54231	0.000396645	0.0425419	Itgb4	ENSMUSG00000020758	integrin beta 4	192897
3321.21	-0.824663	0.211627	-3.89677	9.74836e-05	0.0165139	Junb	ENSMUSG00000052837	jun B proto-oncogene	16477
6151.11	-0.248464	0.0724732	-3.42836	0.000607233	0.0570295	Jund	ENSMUSG00000071076	jun D proto-oncogene	16478
35.1057	-1.51394	0.471065	-3.21387	0.00130961	0.0941985	LOC115487136	NA	NA	NA
346.507	-0.395971	0.109095	-3.62959	0.000283869	0.0325463	LOC115488166	NA	NA	NA
51.4296	-1.53424	0.440918	-3.47965	0.000502073	0.0500032	Ltf	ENSMUSG00000032496	lactotransferrin	17002
3640.19	-0.464098	0.142338	-3.26054	0.00111202	0.0856772	Marcksl1	ENSMUSG00000047945	MARCKS-like 1	17357
237.137	-0.578175	0.179355	-3.22364	0.00126572	0.0925098	Mycn	ENSMUSG00000037169	v-myc avian myelocytomatosis viral related oncogene, neuroblastoma derived	18109
1203.29	-1.96119	0.472748	-4.14848	3.34683e-05	0.00697295	Myoc	ENSMUSG00000026697	myocilin	17926
3005.26	-0.557803	0.170301	-3.2754	0.00105512	0.0827925	Naaa	ENSMUSG00000029413	N-acylethanolamine acid amidase	67111
1164.56	-0.338861	0.100635	-3.36722	0.000759292	0.0655378	Net1	ENSMUSG00000021215	neuroepithelial cell transforming gene 1	56349
1203.99	-0.759491	0.22488	-3.37732	0.000731972	0.0649029	Nr4a1	ENSMUSG00000023034	nuclear receptor subfamily 4, group A, member 1	15370
996.66	-0.460131	0.11449	-4.01897	5.84542e-05	0.0109231	Pcdhb9	ENSMUSG00000051242	protocadherin beta 9	93880
940.415	-0.546078	0.14049	-3.88694	0.000101515	0.0167278	Pcdhga8	ENSMUSG00000103897	protocadherin gamma subfamily A, 8	93716
913.218	-0.373506	0.101671	-3.67367	0.000239093	0.028892	Pmp22	ENSMUSG00000018217	peripheral myelin protein 22	18858
685.194	-0.302565	0.0881908	-3.43081	0.000601792	0.0569007	Ppp1r15a	ENSMUSG00000040435	protein phosphatase 1, regulatory subunit 15A	17872
616.437	-0.47278	0.107535	-4.3965	1.10009e-05	0.00293238	Ppp1r3g	ENSMUSG00000050423	protein phosphatase 1, regulatory subunit 3G	76487
1207.67	-0.287447	0.0790246	-3.63744	0.000275359	0.0322011	Psmd9	ENSMUSG00000029440	proteasome (prosome, macropain) 26S subunit, non-ATPase, 9	67151
6173.01	-0.330104	0.103186	-3.1991	0.00137855	0.096971	Ptms	ENSMUSG00000030122	parathymosin	69202
1457.15	-0.3734	0.106486	-3.50658	0.000453906	0.0475578	Scand1	ENSMUSG00000046229	SCAN domain-containing 1	19018
4162.02	-0.281727	0.0838596	-3.35951	0.000780799	0.0659426	Snrpb	ENSMUSG00000027404	small nuclear ribonucleoprotein B	20638
94.3664	-0.786178	0.226249	-3.47484	0.000511162	0.0506302	Sypl2	ENSMUSG00000027887	synaptophysin-like 2	17306
5753.84	-0.262352	0.0803915	-3.26344	0.0011007	0.0852622	Syt5	ENSMUSG00000004961	synaptotagmin V	53420
4448.73	-0.334635	0.0834962	-4.00779	6.12888e-05	0.0112214	Tle1	ENSMUSG00000008305	transducin-like enhancer of split 1	21885
811.547	-0.63148	0.162914	-3.87616	0.000106118	0.0170221	Tnc	ENSMUSG00000028364	tenascin C	21923
613.476	-0.535851	0.164045	-3.26648	0.00108892	0.0850537	Tnxb	ENSMUSG00000033327	tenascin XB	81877
95.116	-0.849024	0.250131	-3.39432	0.000687987	0.0626656	Top2a	ENSMUSG00000020914	topoisomerase (DNA) II alpha	21973
1248.58	-0.282406	0.0739486	-3.81895	0.000134023	0.0205873	Trp53bp2	ENSMUSG00000026510	transformation related protein 53 binding protein 2	209456
1707.03	-0.282521	0.0819803	-3.44621	0.000568511	0.0554571	Usp1	ENSMUSG00000028560	ubiquitin specific peptidase 1	230484
42.8831	-0.896222	0.227573	-3.93817	8.21039e-05	0.0143098	Yy2	ENSMUSG00000091736	Yy2 transcription factor	100073351
1176.43	-0.240102	0.064593	-3.71715	0.000201484	0.0262741	Zbtb1	ENSMUSG00000033454	zinc finger and BTB domain containing 1	268564
2793.14	-0.215963	0.0469465	-4.60019	4.22096e-06	0.00125425	Zfp146	ENSMUSG00000037029	zinc finger protein 146	26465
1053.4	-0.263491	0.0703052	-3.74782	0.00017838	0.0244091	Zkscan6	ENSMUSG00000018347	zinc finger with KRAB and SCAN domains 6	52712

## Sheet: DEGs_orthologs_CX_TSt_vs_WTnt
Gene_ID_MM	Gene_name_MM	Chromosome_scaffold_MM	Gene_ID_HSA	Gene_name_HSA	Chromosome_scaffold_HSA	Gene_type
ENSMUSG00000005251	Ripk4	16	ENSG00000183421	RIPK4	21	protein_coding
ENSMUSG00000053414	Hunk	16	ENSG00000142149	HUNK	21	protein_coding
ENSMUSG00000052299	Ltn1	16	ENSG00000198862	LTN1	21	protein_coding
ENSMUSG00000039763	Dnajc28	16	ENSG00000177692	DNAJC28	21	protein_coding
ENSMUSG00000022898	Vps26c	16	ENSG00000157538	VPS26C	21	protein_coding
ENSMUSG00000022889	Mrpl39	16	ENSG00000154719	MRPL39	21	protein_coding
ENSMUSG00000014039	Prdm15	16	ENSG00000141956	PRDM15	21	protein_coding
ENSMUSG00000043301	Kcnj6	16	ENSG00000157542	KCNJ6	21	protein_coding
ENSMUSG00000033540	Idua	5	ENSG00000127415	IDUA	4	protein_coding
ENSMUSG00000025616	Usp16	16	ENSG00000156256	USP16	21	protein_coding
ENSMUSG00000022972	Cfap298	16	ENSG00000159079	CFAP298	21	protein_coding
ENSMUSG00000022972	Cfap298	16	ENSG00000265590	CFAP298-TCP10L	21	protein_coding
ENSMUSG00000022914	Brwd1	16	ENSG00000185658	BRWD1	21	protein_coding
ENSMUSG00000021250	Fos	12	ENSG00000170345	FOS	14	protein_coding
ENSMUSG00000022913	Psmg1	16	ENSG00000183527	PSMG1	21	protein_coding
ENSMUSG00000116933	Atp5o	16	ENSG00000159147	DONSON	21	protein_coding
ENSMUSG00000022973	Synj1	16	ENSG00000159082	SYNJ1	21	protein_coding
ENSMUSG00000040785	Ttc3	16	ENSG00000182670	TTC3	21	protein_coding
ENSMUSG00000058881	Zfp516	18	ENSG00000101493	ZNF516	18	protein_coding
ENSMUSG00000044442	N6amt1	16	ENSG00000156239	N6AMT1	21	protein_coding
ENSMUSG00000022978	Mis18a	16	ENSG00000159055	MIS18A	21	protein_coding
ENSMUSG00000022948	Setd4	16	ENSG00000185917	SETD4	21	protein_coding
ENSMUSG00000025612	Bach1	16	ENSG00000156273	BACH1	21	protein_coding
ENSMUSG00000022983	Scaf4	16	ENSG00000156304	SCAF4	21	protein_coding
ENSMUSG00000022965	Ifngr2	16	ENSG00000159128	IFNGR2	21	protein_coding
ENSMUSG00000022897	Dyrk1a	16	ENSG00000157540	DYRK1A	21	protein_coding
ENSMUSG00000022956	Atp5o	16	ENSG00000241837	ATP5PO	21	protein_coding
ENSMUSG00000022956	Atp5o	16	ENSG00000249209		21	protein_coding
ENSMUSG00000053062	Jam2	16	ENSG00000154721	JAM2	21	protein_coding
ENSMUSG00000041079	Rwdd2b	16	ENSG00000156253	RWDD2B	21	protein_coding
ENSMUSG00000045975	C2cd2	16	ENSG00000157617	C2CD2	21	protein_coding
ENSMUSG00000022964	Tmem50b	16	ENSG00000142188	TMEM50B	21	protein_coding
ENSMUSG00000022961	Son	16	ENSG00000159140	SON	21	protein_coding
ENSMUSG00000022957	Itsn1	16	ENSG00000205726	ITSN1	21	protein_coding
ENSMUSG00000037759	Ptger2	14	ENSG00000125384	PTGER2	14	protein_coding
ENSMUSG00000008976	Gabpa	16	ENSG00000154727	GABPA	21	protein_coding
ENSMUSG00000050272	Dscam	16	ENSG00000171587	DSCAM	21	protein_coding
ENSMUSG00000022960	Donson	16	ENSG00000159147	DONSON	21	protein_coding
ENSMUSG00000039680	Mrps6	16	ENSG00000243927	MRPS6	21	protein_coding
ENSMUSG00000020956	Dtd2	12	ENSG00000129480	DTD2	14	protein_coding
ENSMUSG00000022037	Clu	14	ENSG00000120885	CLU	8	protein_coding
ENSMUSG00000022890	Atp5j	16	ENSG00000154723	ATP5PF	21	protein_coding
ENSMUSG00000090121	Abhd12b	12	ENSG00000131969	ABHD12B	14	protein_coding
ENSMUSG00000022969	Il10rb	16	ENSG00000249624		21	protein_coding
ENSMUSG00000022969	Il10rb	16	ENSG00000243646	IL10RB	21	protein_coding
ENSMUSG00000022951	Rcan1	16	ENSG00000159200	RCAN1	21	protein_coding
ENSMUSG00000022967	Ifnar1	16	ENSG00000142166	IFNAR1	21	protein_coding
ENSMUSG00000019232	Etnppl	3	ENSG00000164089	ETNPPL	4	protein_coding
ENSMUSG00000022946	Dop1b	16	ENSG00000142197	DOP1B	21	protein_coding
ENSMUSG00000040820	Hlcs	16	ENSG00000159267	HLCS	21	protein_coding
ENSMUSG00000039004	Bmp6	13	ENSG00000153162	BMP6	6	protein_coding
ENSMUSG00000026822	Lcn2	2	ENSG00000148346	LCN2	9	protein_coding
ENSMUSG00000002489	Tiam1	16	ENSG00000156299	TIAM1	21	protein_coding
ENSMUSG00000053040	Aph1c	9	ENSG00000138613	APH1B	15	protein_coding
ENSMUSG00000079415	Cntf	19	ENSG00000242689	CNTF	11	protein_coding
ENSMUSG00000041293	Adgrf1	17	ENSG00000153292	ADGRF1	6	protein_coding
ENSMUSG00000029188	Slc34a2	5	ENSG00000157765	SLC34A2	4	protein_coding
ENSMUSG00000001300	Efnb2	8	ENSG00000125266	EFNB2	13	protein_coding
ENSMUSG00000022982	Sod1	16	ENSG00000142168	SOD1	21	protein_coding
ENSMUSG00000053914	Kdm4d	9	ENSG00000186280	KDM4D	11	protein_coding
ENSMUSG00000029671	Wnt16	6	ENSG00000002745	WNT16	7	protein_coding
ENSMUSG00000046991	Wdr27	17	ENSG00000184465	WDR27	6	protein_coding
ENSMUSG00000022602	Arc	15	ENSG00000198576	ARC	8	protein_coding
ENSMUSG00000020108	Ddit4	10	ENSG00000168209	DDIT4	10	protein_coding
ENSMUSG00000061311	Rag1	2	ENSG00000166349	RAG1	11	protein_coding
ENSMUSG00000022679	Mpv17l	16	ENSG00000261130		16	protein_coding
ENSMUSG00000022679	Mpv17l	16	ENSG00000156968	MPV17L	16	protein_coding
ENSMUSG00000034957	Cebpa	7	ENSG00000245848	CEBPA	19	protein_coding
ENSMUSG00000073471	Rsph3a	17	ENSG00000130363	RSPH3	6	protein_coding
ENSMUSG00000056501	Cebpb	2	ENSG00000172216	CEBPB	20	protein_coding
ENSMUSG00000029413	Naaa	5	ENSG00000138744	NAAA	4	protein_coding
ENSMUSG00000025255	Zfhx4	3	ENSG00000091656	ZFHX4	8	protein_coding
ENSMUSG00000034265	Zdhhc14	17	ENSG00000175048	ZDHHC14	6	protein_coding
ENSMUSG00000042406	Atf4	15	ENSG00000128272	ATF4	22	protein_coding
ENSMUSG00000023809	Rps6ka2	17	ENSG00000071242	RPS6KA2	6	protein_coding
ENSMUSG00000021619	Atg10	13	ENSG00000152348	ATG10	5	protein_coding
ENSMUSG00000069899	Gm12166	11	ENSG00000198818	SFT2D1	6	protein_coding
ENSMUSG00000069729	Arid1b	17	ENSG00000049618	ARID1B	6	protein_coding
ENSMUSG00000004945	Tmem242	17	ENSG00000215712	TMEM242	6	protein_coding
ENSMUSG00000036086	Zranb3	1	ENSG00000121988	ZRANB3	2	protein_coding
ENSMUSG00000034377	Tulp4	17	ENSG00000130338	TULP4	6	protein_coding
ENSMUSG00000045903	Npas4	19	ENSG00000174576	NPAS4	11	protein_coding
ENSMUSG00000052031	Tagap1	17	ENSG00000164691	TAGAP	6	protein_coding
ENSMUSG00000036006	Ripor2	13	ENSG00000111913	RIPOR2	6	protein_coding
ENSMUSG00000030545	Pex11a	7	ENSG00000166821	PEX11A	15	protein_coding
ENSMUSG00000002365	Snx9	17	ENSG00000130340	SNX9	6	protein_coding
ENSMUSG00000095677	Dynlt1f	17	ENSG00000146425	DYNLT1	6	protein_coding
ENSMUSG00000073468	Sft2d1	17	ENSG00000198818	SFT2D1	6	protein_coding
ENSMUSG00000028174	Rpe65	3	ENSG00000116745	RPE65	1	protein_coding
ENSMUSG00000058818	Pirb	7	ENSG00000186818	LILRB4	19	protein_coding
ENSMUSG00000031109	Enox2	X	ENSG00000165675	ENOX2	X	protein_coding
ENSMUSG00000023861	Mpc1	17	ENSG00000060762	MPC1	6	protein_coding
ENSMUSG00000023805	Synj2	17	ENSG00000078269	SYNJ2	6	protein_coding
ENSMUSG00000055148	Klf2	8	ENSG00000127528	KLF2	19	protein_coding
ENSMUSG00000026923	Notch1	2	ENSG00000148400	NOTCH1	9	protein_coding
ENSMUSG00000063434	Sorcs3	19	ENSG00000156395	SORCS3	10	protein_coding
ENSMUSG00000031620	Iqcm	8	ENSG00000234828	IQCM	4	protein_coding
ENSMUSG00000046201	Scaf8	17	ENSG00000213079	SCAF8	6	protein_coding
ENSMUSG00000033450	Tagap	17	ENSG00000164691	TAGAP	6	protein_coding
ENSMUSG00000004730	Adgre1	17	ENSG00000174837	ADGRE1	19	protein_coding
ENSMUSG00000020395	Itk	11	ENSG00000113263	ITK	5	protein_coding
ENSMUSG00000038141	Tmem181a	17	ENSG00000146433	TMEM181	6	protein_coding
ENSMUSG00000052336	Cx3cr1	9	ENSG00000168329	CX3CR1	3	protein_coding
ENSMUSG00000027224	Duoxa1	2	ENSG00000140254	DUOXA1	15	protein_coding
ENSMUSG00000020891	Alox8	11	ENSG00000179593	ALOX15B	17	protein_coding
ENSMUSG00000027875	Hmgcs2	3	ENSG00000134240	HMGCS2	1	protein_coding
ENSMUSG00000021416	Eci3	13	ENSG00000198721	ECI2	6	protein_coding
ENSMUSG00000094724	Rnaset2b	17	ENSG00000249141		6	protein_coding
ENSMUSG00000094724	Rnaset2b	17	ENSG00000026297	RNASET2	6	protein_coding
ENSMUSG00000003051	Elf3	1	ENSG00000163435	ELF3	1	protein_coding
ENSMUSG00000019768	Esr1	10	ENSG00000091831	ESR1	6	protein_coding
ENSMUSG00000032487	Ptgs2	1	ENSG00000073756	PTGS2	1	protein_coding
ENSMUSG00000026697	Myoc	1	ENSG00000034971	MYOC	1	protein_coding
ENSMUSG00000026504	Sdccag8	1	ENSG00000054282	SDCCAG8	1	protein_coding
ENSMUSG00000038612	Mcl1	3	ENSG00000143384	MCL1	1	protein_coding
ENSMUSG00000023800	Tiam2	17	ENSG00000146426	TIAM2	6	protein_coding
ENSMUSG00000071648	Rom1	19	ENSG00000149489	ROM1	11	protein_coding
ENSMUSG00000020423	Btg2	1	ENSG00000159388	BTG2	1	protein_coding
ENSMUSG00000048218	Amigo2	15	ENSG00000139211	AMIGO2	12	protein_coding
ENSMUSG00000015659	Serac1	17	ENSG00000122335	SERAC1	6	protein_coding
ENSMUSG00000016200	Syt14	1	ENSG00000143469	SYT14	1	protein_coding
ENSMUSG00000103897	Pcdhga8	18	ENSG00000253767	PCDHGA8	5	protein_coding
ENSMUSG00000001506	Col1a1	11	ENSG00000108821	COL1A1	17	protein_coding
ENSMUSG00000028643	Svbp	4	ENSG00000177868	SVBP	1	protein_coding
ENSMUSG00000095687	Rnaset2a	17	ENSG00000249141		6	protein_coding
ENSMUSG00000095687	Rnaset2a	17	ENSG00000026297	RNASET2	6	protein_coding
ENSMUSG00000006574	Slc4a1	11	ENSG00000004939	SLC4A1	17	protein_coding
ENSMUSG00000045532	C1ql1	11	ENSG00000131094	C1QL1	17	protein_coding
ENSMUSG00000044468	Tent5c	3	ENSG00000183508	TENT5C	1	protein_coding
ENSMUSG00000028188	Spata1	3	ENSG00000122432	SPATA1	1	protein_coding
ENSMUSG00000026509	Capn2	1	ENSG00000162909	CAPN2	1	protein_coding
ENSMUSG00000054958	Nt5c1a	4	ENSG00000116981	NT5C1A	1	protein_coding
ENSMUSG00000014599	Csf1	3	ENSG00000184371	CSF1	1	protein_coding
ENSMUSG00000034345	Gtf2h5	17	ENSG00000272047	GTF2H5	6	protein_coding
ENSMUSG00000060519	Tor3a	1	ENSG00000186283	TOR3A	1	protein_coding
ENSMUSG00000046750	Selenov	7	ENSG00000186838	SELENOV	19	protein_coding
ENSMUSG00000103037	Pcdhgb1	18	ENSG00000254221	PCDHGB1	5	protein_coding
ENSMUSG00000052397	Ezr	17	ENSG00000092820	EZR	6	protein_coding
ENSMUSG00000026510	Trp53bp2	1	ENSG00000143514	TP53BP2	1	protein_coding
ENSMUSG00000005774	Rfx5	3	ENSG00000143390	RFX5	1	protein_coding
ENSMUSG00000015950	Ncf1	5	ENSG00000158517	NCF1	7	protein_coding
ENSMUSG00000018583	G3bp1	11	ENSG00000145907	G3BP1	5	protein_coding
ENSMUSG00000024481	Lvrn	18	ENSG00000172901	LVRN	5	protein_coding
ENSMUSG00000058818	Pirb	7	ENSG00000244482	LILRA6	19	protein_coding
ENSMUSG00000058818	Pirb	7	ENSG00000105609	LILRB5	19	protein_coding
ENSMUSG00000058818	Pirb	7	ENSG00000204577	LILRB3	19	protein_coding
ENSMUSG00000058818	Pirb	7	ENSG00000187116	LILRA5	19	protein_coding
ENSMUSG00000058818	Pirb	7	ENSG00000239961	LILRA4	19	protein_coding
ENSMUSG00000026596	Abl2	1	ENSG00000143322	ABL2	1	protein_coding
ENSMUSG00000042429	Adora1	1	ENSG00000163485	ADORA1	1	protein_coding
ENSMUSG00000036568	Bicral	17	ENSG00000112624	BICRAL	6	protein_coding

## Sheet: DEGs_orthologs_HC_TSt_vs_WTnt
Gene_ID_MM	Gene_name_MM	Chromosome_scaffold_MM	Gene_ID_HSA	Gene_name_HSA	Chromosome_scaffold_HSA	Gene_type
ENSMUSG00000022948	Setd4	16	ENSG00000185917	SETD4	21	protein_coding
ENSMUSG00000051989	Smim11	16	ENSG00000205670	SMIM11A	21	protein_coding
ENSMUSG00000089774	Slc5a3	16	ENSG00000198743	SLC5A3	21	protein_coding
ENSMUSG00000022940	Pigp	16	ENSG00000185808	PIGP	21	protein_coding
ENSMUSG00000025612	Bach1	16	ENSG00000156273	BACH1	21	protein_coding
ENSMUSG00000022965	Ifngr2	16	ENSG00000159128	IFNGR2	21	protein_coding
ENSMUSG00000022897	Dyrk1a	16	ENSG00000157540	DYRK1A	21	protein_coding
ENSMUSG00000022956	Atp5o	16	ENSG00000241837	ATP5PO	21	protein_coding
ENSMUSG00000022956	Atp5o	16	ENSG00000249209		21	protein_coding
ENSMUSG00000053062	Jam2	16	ENSG00000154721	JAM2	21	protein_coding
ENSMUSG00000045975	C2cd2	16	ENSG00000157617	C2CD2	21	protein_coding
ENSMUSG00000027420	Bfsp1	2	ENSG00000125864	BFSP1	20	protein_coding
ENSMUSG00000022957	Itsn1	16	ENSG00000205726	ITSN1	21	protein_coding
ENSMUSG00000024039	Cbs	17	ENSG00000160200	CBS	21	protein_coding
ENSMUSG00000050272	Dscam	16	ENSG00000171587	DSCAM	21	protein_coding
ENSMUSG00000051483	Cbr1	16	ENSG00000159228	CBR1	21	protein_coding
ENSMUSG00000025613	Cct8	16	ENSG00000156261	CCT8	21	protein_coding
ENSMUSG00000039456	Morc3	16	ENSG00000159256	MORC3	21	protein_coding
ENSMUSG00000052299	Ltn1	16	ENSG00000198862	LTN1	21	protein_coding
ENSMUSG00000039763	Dnajc28	16	ENSG00000177692	DNAJC28	21	protein_coding
ENSMUSG00000053414	Hunk	16	ENSG00000142149	HUNK	21	protein_coding
ENSMUSG00000022898	Vps26c	16	ENSG00000157538	VPS26C	21	protein_coding
ENSMUSG00000058240	Cryzl1	16	ENSG00000205758	CRYZL1	21	protein_coding
ENSMUSG00000022889	Mrpl39	16	ENSG00000154719	MRPL39	21	protein_coding
ENSMUSG00000022947	Cbr3	16	ENSG00000159231	CBR3	21	protein_coding
ENSMUSG00000043301	Kcnj6	16	ENSG00000157542	KCNJ6	21	protein_coding
ENSMUSG00000022972	Cfap298	16	ENSG00000159079	CFAP298	21	protein_coding
ENSMUSG00000022972	Cfap298	16	ENSG00000265590	CFAP298-TCP10L	21	protein_coding
ENSMUSG00000025616	Usp16	16	ENSG00000156256	USP16	21	protein_coding
ENSMUSG00000039929	Urb1	16	ENSG00000142207	URB1	21	protein_coding
ENSMUSG00000022974	Paxbp1	16	ENSG00000159086	PAXBP1	21	protein_coding
ENSMUSG00000026672	Optn	2	ENSG00000123240	OPTN	10	protein_coding
ENSMUSG00000022973	Synj1	16	ENSG00000159082	SYNJ1	21	protein_coding
ENSMUSG00000022978	Mis18a	16	ENSG00000159055	MIS18A	21	protein_coding
ENSMUSG00000058881	Zfp516	18	ENSG00000101493	ZNF516	18	protein_coding
ENSMUSG00000022962	Gart	16	ENSG00000159131	GART	21	protein_coding
ENSMUSG00000033434	Gtpbp6	5	ENSG00000178605	GTPBP6	X	protein_coding
ENSMUSG00000041079	Rwdd2b	16	ENSG00000156253	RWDD2B	21	protein_coding
ENSMUSG00000022964	Tmem50b	16	ENSG00000142188	TMEM50B	21	protein_coding
ENSMUSG00000008976	Gabpa	16	ENSG00000154727	GABPA	21	protein_coding
ENSMUSG00000022960	Donson	16	ENSG00000159147	DONSON	21	protein_coding
ENSMUSG00000039680	Mrps6	16	ENSG00000243927	MRPS6	21	protein_coding
ENSMUSG00000039903	Eva1c	16	ENSG00000166979	EVA1C	21	protein_coding
ENSMUSG00000005251	Ripk4	16	ENSG00000183421	RIPK4	21	protein_coding
ENSMUSG00000041134	Cyyr1	16	ENSG00000166265	CYYR1	21	protein_coding
ENSMUSG00000022914	Brwd1	16	ENSG00000185658	BRWD1	21	protein_coding
ENSMUSG00000116933	Atp5o	16	ENSG00000159147	DONSON	21	protein_coding
ENSMUSG00000022913	Psmg1	16	ENSG00000183527	PSMG1	21	protein_coding
ENSMUSG00000040785	Ttc3	16	ENSG00000182670	TTC3	21	protein_coding
ENSMUSG00000044442	N6amt1	16	ENSG00000156239	N6AMT1	21	protein_coding
ENSMUSG00000079036	Alkbh1	12	ENSG00000100601	ALKBH1	14	protein_coding
ENSMUSG00000019791	Hint3	10	ENSG00000111911	HINT3	6	protein_coding
ENSMUSG00000052957	Gas1	13	ENSG00000180447	GAS1	9	protein_coding
ENSMUSG00000090121	Abhd12b	12	ENSG00000131969	ABHD12B	14	protein_coding
ENSMUSG00000022890	Atp5j	16	ENSG00000154723	ATP5PF	21	protein_coding
ENSMUSG00000028081	Rps3a1	3	ENSG00000145425	RPS3A	4	protein_coding
ENSMUSG00000025766	D3Ertd751e	3	ENSG00000151470	C4orf33	4	protein_coding
ENSMUSG00000022969	Il10rb	16	ENSG00000249624		21	protein_coding
ENSMUSG00000022969	Il10rb	16	ENSG00000243646	IL10RB	21	protein_coding
ENSMUSG00000044934	Zfp367	13	ENSG00000165244	ZNF367	9	protein_coding
ENSMUSG00000022946	Dop1b	16	ENSG00000142197	DOP1B	21	protein_coding
ENSMUSG00000044566	Cage1	13	ENSG00000164304	CAGE1	6	protein_coding
ENSMUSG00000038173	Enpp6	8	ENSG00000164303	ENPP6	4	protein_coding
ENSMUSG00000028364	Tnc	4	ENSG00000041982	TNC	9	protein_coding
ENSMUSG00000045275	Lca5l	16	ENSG00000157578	LCA5L	21	protein_coding
ENSMUSG00000051989	Smim11	16	ENSG00000273590	SMIM11B	21	protein_coding
ENSMUSG00000023341	Mx2	16	ENSG00000157601	MX1	21	protein_coding
ENSMUSG00000029221	Slc30a9	5	ENSG00000014824	SLC30A9	4	protein_coding
ENSMUSG00000022982	Sod1	16	ENSG00000142168	SOD1	21	protein_coding
ENSMUSG00000063297	Luzp2	7	ENSG00000187398	LUZP2	11	protein_coding
ENSMUSG00000024039	Cbs	17	ENSG00000274276	CBSL	21	protein_coding
ENSMUSG00000021453	Gadd45g	13	ENSG00000130222	GADD45G	9	protein_coding
ENSMUSG00000022037	Clu	14	ENSG00000120885	CLU	8	protein_coding
ENSMUSG00000022235	Cmbl	15	ENSG00000164237	CMBL	5	protein_coding
ENSMUSG00000073433	Arhgdig	17	ENSG00000242173	ARHGDIG	16	protein_coding
ENSMUSG00000022967	Ifnar1	16	ENSG00000142166	IFNAR1	21	protein_coding
ENSMUSG00000022935	Grik1	16	ENSG00000171189	GRIK1	21	protein_coding
ENSMUSG00000022951	Rcan1	16	ENSG00000159200	RCAN1	21	protein_coding
ENSMUSG00000047146	Tet1	10	ENSG00000138336	TET1	10	protein_coding
ENSMUSG00000022971	Ifnar2	16	ENSG00000159110	IFNAR2	21	protein_coding
ENSMUSG00000040820	Hlcs	16	ENSG00000159267	HLCS	21	protein_coding
ENSMUSG00000046808	Atp10d	5	ENSG00000145246	ATP10D	4	protein_coding
ENSMUSG00000046229	Scand1	2	ENSG00000171222	SCAND1	20	protein_coding
ENSMUSG00000008305	Tle1	4	ENSG00000196781	TLE1	9	protein_coding
ENSMUSG00000033327	Tnxb	17	ENSG00000168477	TNXB	6	protein_coding
ENSMUSG00000021943	Gdf10	14	ENSG00000266524	GDF10	10	protein_coding
ENSMUSG00000075590	Nrbp2	15	ENSG00000185189	NRBP2	8	protein_coding
ENSMUSG00000089762	Ier5l	2	ENSG00000188483	IER5L	9	protein_coding
ENSMUSG00000034377	Tulp4	17	ENSG00000130338	TULP4	6	protein_coding
ENSMUSG00000004961	Syt5	7	ENSG00000129990	SYT5	19	protein_coding
ENSMUSG00000071226	Cecr2	6	ENSG00000099954	CECR2	22	protein_coding
ENSMUSG00000069729	Arid1b	17	ENSG00000049618	ARID1B	6	protein_coding
ENSMUSG00000050423	Ppp1r3g	13	ENSG00000219607	PPP1R3G	6	protein_coding
ENSMUSG00000000579	Dynlt1c	17	ENSG00000146425	DYNLT1	6	protein_coding
ENSMUSG00000038990	Cables2	2	ENSG00000149679	CABLES2	20	protein_coding
ENSMUSG00000029413	Naaa	5	ENSG00000138744	NAAA	4	protein_coding
ENSMUSG00000021215	Net1	13	ENSG00000173848	NET1	10	protein_coding
ENSMUSG00000023806	Rsph3b	17	ENSG00000130363	RSPH3	6	protein_coding
ENSMUSG00000071984	Fndc1	17	ENSG00000164694	FNDC1	6	protein_coding
ENSMUSG00000020914	Top2a	11	ENSG00000131747	TOP2A	17	protein_coding
ENSMUSG00000019853	Hebp2	10	ENSG00000051620	HEBP2	6	protein_coding
ENSMUSG00000060579	Fhit	14	ENSG00000189283	FHIT	3	protein_coding
ENSMUSG00000033450	Tagap	17	ENSG00000164691	TAGAP	6	protein_coding
ENSMUSG00000046201	Scaf8	17	ENSG00000213079	SCAF8	6	protein_coding
ENSMUSG00000015488	Cacfd1	2	ENSG00000160325	CACFD1	9	protein_coding
ENSMUSG00000027236	Eif3j1	2	ENSG00000104131	EIF3J	15	protein_coding
ENSMUSG00000031170	Slc38a5	X	ENSG00000017483	SLC38A5	X	protein_coding
ENSMUSG00000029156	Sgcb	5	ENSG00000163069	SGCB	4	protein_coding
ENSMUSG00000034949	Zfr2	10	ENSG00000105278	ZFR2	19	protein_coding
ENSMUSG00000031620	Iqcm	8	ENSG00000234828	IQCM	4	protein_coding
ENSMUSG00000087651	1500009L16Rik	10	ENSG00000235162	C12orf75	12	protein_coding
ENSMUSG00000024378	Stard4	18	ENSG00000164211	STARD4	5	protein_coding
ENSMUSG00000033454	Zbtb1	12	ENSG00000126804	ZBTB1	14	protein_coding
ENSMUSG00000023861	Mpc1	17	ENSG00000060762	MPC1	6	protein_coding
ENSMUSG00000052031	Tagap1	17	ENSG00000164691	TAGAP	6	protein_coding
ENSMUSG00000040435	Ppp1r15a	7	ENSG00000087074	PPP1R15A	19	protein_coding
ENSMUSG00000079043	Fastkd5	2	ENSG00000215251	FASTKD5	20	protein_coding
ENSMUSG00000049971	Glt1d1	5	ENSG00000151948	GLT1D1	12	protein_coding
ENSMUSG00000004945	Tmem242	17	ENSG00000215712	TMEM242	6	protein_coding
ENSMUSG00000029716	Tfr2	5	ENSG00000106327	TFR2	7	protein_coding
ENSMUSG00000024948	Map4k2	19	ENSG00000168067	MAP4K2	11	protein_coding
ENSMUSG00000023809	Rps6ka2	17	ENSG00000071242	RPS6KA2	6	protein_coding
ENSMUSG00000058498	Rnf207	4	ENSG00000158286	RNF207	1	protein_coding
ENSMUSG00000020389	Cdkl3	11	ENSG00000006837	CDKL3	5	protein_coding
ENSMUSG00000037971	1110032A03Rik	9	ENSG00000137720	C11orf1	11	protein_coding
ENSMUSG00000034265	Zdhhc14	17	ENSG00000175048	ZDHHC14	6	protein_coding
ENSMUSG00000056501	Cebpb	2	ENSG00000172216	CEBPB	20	protein_coding
ENSMUSG00000073471	Rsph3a	17	ENSG00000130363	RSPH3	6	protein_coding
ENSMUSG00000022351	Sqle	15	ENSG00000104549	SQLE	8	protein_coding
ENSMUSG00000053897	Slc39a8	3	ENSG00000138821	SLC39A8	4	protein_coding
ENSMUSG00000000792	Slc5a5	8	ENSG00000105641	SLC5A5	19	protein_coding
ENSMUSG00000020108	Ddit4	10	ENSG00000168209	DDIT4	10	protein_coding
ENSMUSG00000034957	Cebpa	7	ENSG00000245848	CEBPA	19	protein_coding
ENSMUSG00000092074	Dynlt1a	17	ENSG00000146425	DYNLT1	6	protein_coding
ENSMUSG00000025400	Tac2	10	ENSG00000166863	TAC3	12	protein_coding
ENSMUSG00000036983	Tfb1m	17	ENSG00000029639	TFB1M	6	protein_coding
ENSMUSG00000068794	Col28a1	6	ENSG00000215018	COL28A1	7	protein_coding
ENSMUSG00000027404	Snrpb	2	ENSG00000125835	SNRPB	20	protein_coding
ENSMUSG00000028560	Usp1	4	ENSG00000162607	USP1	1	protein_coding
ENSMUSG00000044176	Spink10	18	ENSG00000204909	SPINK9	5	protein_coding
ENSMUSG00000041852	Tcf20	15	ENSG00000100207	TCF20	22	protein_coding
ENSMUSG00000032942	Ucp3	7	ENSG00000175564	UCP3	11	protein_coding
ENSMUSG00000029440	Psmd9	5	ENSG00000110801	PSMD9	12	protein_coding
ENSMUSG00000029440	Psmd9	5	ENSG00000256950		12	protein_coding
ENSMUSG00000027506	Tpd52	3	ENSG00000276418		8	protein_coding
ENSMUSG00000055027	Smyd1	6	ENSG00000115593	SMYD1	2	protein_coding
ENSMUSG00000058183	Mmel1	4	ENSG00000142606	MMEL1	1	protein_coding
ENSMUSG00000023805	Synj2	17	ENSG00000078269	SYNJ2	6	protein_coding
ENSMUSG00000030122	Ptms	6	ENSG00000159335	PTMS	12	protein_coding
ENSMUSG00000028174	Rpe65	3	ENSG00000116745	RPE65	1	protein_coding
ENSMUSG00000020691	Mettl2	11	ENSG00000165055	METTL2B	7	protein_coding
ENSMUSG00000002365	Snx9	17	ENSG00000130340	SNX9	6	protein_coding
ENSMUSG00000095677	Dynlt1f	17	ENSG00000146425	DYNLT1	6	protein_coding
ENSMUSG00000073468	Sft2d1	17	ENSG00000198818	SFT2D1	6	protein_coding
ENSMUSG00000052837	Junb	8	ENSG00000171223	JUNB	19	protein_coding
ENSMUSG00000078495	Zfp984	4	ENSG00000196378	ZNF34	8	protein_coding
ENSMUSG00000025875	Tspan17	13	ENSG00000048140	TSPAN17	5	protein_coding
ENSMUSG00000027875	Hmgcs2	3	ENSG00000134240	HMGCS2	1	protein_coding
ENSMUSG00000117694	Snhg4	18	ENSG00000280987	MATR3	5	protein_coding
ENSMUSG00000117694	Snhg4	18	ENSG00000015479	MATR3	5	protein_coding
ENSMUSG00000030830	Itgal	7	ENSG00000005844	ITGAL	16	protein_coding
ENSMUSG00000038141	Tmem181a	17	ENSG00000146433	TMEM181	6	protein_coding
ENSMUSG00000092021	Gbp11	5	ENSG00000183347	GBP6	1	protein_coding
ENSMUSG00000051242	Pcdhb9	18	ENSG00000081818	PCDHB4	5	protein_coding
ENSMUSG00000040690	Col16a1	4	ENSG00000084636	COL16A1	1	protein_coding
ENSMUSG00000004535	Tax1bp1	6	ENSG00000106052	TAX1BP1	7	protein_coding
ENSMUSG00000094724	Rnaset2b	17	ENSG00000249141		6	protein_coding
ENSMUSG00000094724	Rnaset2b	17	ENSG00000026297	RNASET2	6	protein_coding
ENSMUSG00000037029	Zfp146	7	ENSG00000167635	ZNF146	19	protein_coding
ENSMUSG00000038354	Ankrd35	3	ENSG00000198483	ANKRD35	1	protein_coding
ENSMUSG00000020423	Btg2	1	ENSG00000159388	BTG2	1	protein_coding
ENSMUSG00000023034	Nr4a1	15	ENSG00000123358	NR4A1	12	protein_coding
ENSMUSG00000026697	Myoc	1	ENSG00000034971	MYOC	1	protein_coding
ENSMUSG00000105827	H2bc18	3	ENSG00000203814	H2BC18	1	protein_coding
ENSMUSG00000015659	Serac1	17	ENSG00000122335	SERAC1	6	protein_coding
ENSMUSG00000001506	Col1a1	11	ENSG00000108821	COL1A1	17	protein_coding
ENSMUSG00000103897	Pcdhga8	18	ENSG00000253767	PCDHGA8	5	protein_coding
ENSMUSG00000045349	Sh2d5	4	ENSG00000189410	SH2D5	1	protein_coding
ENSMUSG00000049606	Zfp644	5	ENSG00000122482	ZNF644	1	protein_coding
ENSMUSG00000020758	Itgb4	11	ENSG00000132470	ITGB4	17	protein_coding
ENSMUSG00000018217	Pmp22	11	ENSG00000109099	PMP22	17	protein_coding
ENSMUSG00000022747	St3gal6	16	ENSG00000064225	ST3GAL6	3	protein_coding
ENSMUSG00000027887	Sypl2	3	ENSG00000143028	SYPL2	1	protein_coding
ENSMUSG00000035000	Dpp4	2	ENSG00000197635	DPP4	2	protein_coding
ENSMUSG00000095687	Rnaset2a	17	ENSG00000249141		6	protein_coding
ENSMUSG00000095687	Rnaset2a	17	ENSG00000026297	RNASET2	6	protein_coding
ENSMUSG00000034345	Gtf2h5	17	ENSG00000272047	GTF2H5	6	protein_coding
ENSMUSG00000034317	Trim59	3	ENSG00000213186	TRIM59	3	protein_coding
ENSMUSG00000071478	H2ac7	13	ENSG00000277075	H2AC8	6	protein_coding
ENSMUSG00000047945	Marcksl1	4	ENSG00000175130	MARCKSL1	1	protein_coding
ENSMUSG00000069743	Zfp820	17	ENSG00000196378	ZNF34	8	protein_coding
ENSMUSG00000018189	Uchl5	1	ENSG00000116750	UCHL5	1	protein_coding
ENSMUSG00000046750	Selenov	7	ENSG00000186838	SELENOV	19	protein_coding
ENSMUSG00000060519	Tor3a	1	ENSG00000186283	TOR3A	1	protein_coding
ENSMUSG00000033222	Ttf2	3	ENSG00000116830	TTF2	1	protein_coding
ENSMUSG00000054889	Dsp	13	ENSG00000096696	DSP	6	protein_coding
ENSMUSG00000041959	S100a10	3	ENSG00000197747	S100A10	1	protein_coding
ENSMUSG00000043067	Dpy19l1	9	ENSG00000173852	DPY19L1	7	protein_coding
ENSMUSG00000027967	Neurog2	3	ENSG00000178403	NEUROG2	4	protein_coding
ENSMUSG00000026510	Trp53bp2	1	ENSG00000143514	TP53BP2	1	protein_coding
ENSMUSG00000032496	Ltf	9	ENSG00000012223	LTF	3	protein_coding
ENSMUSG00000029372	Ppbp	5	ENSG00000163736	PPBP	4	protein_coding
ENSMUSG00000015312	Gadd45b	10	ENSG00000099860	GADD45B	19	protein_coding
ENSMUSG00000033111	3830406C13Rik	14	ENSG00000114405	C3orf14	3	protein_coding
ENSMUSG00000027506	Tpd52	3	ENSG00000076554	TPD52	8	protein_coding
ENSMUSG00000044551	9930012K11Rik	14	ENSG00000241852	C8orf58	8	protein_coding
ENSMUSG00000021302	Ggps1	13	ENSG00000152904	GGPS1	1	protein_coding
ENSMUSG00000020691	Mettl2	11	ENSG00000087995	METTL2A	17	protein_coding
ENSMUSG00000020638	Cmpk2	12	ENSG00000134326	CMPK2	2	protein_coding
ENSMUSG00000032396	Dis3l	9	ENSG00000166938	DIS3L	15	protein_coding
ENSMUSG00000018347	Zkscan6	11	ENSG00000154957	ZNF18	17	protein_coding
ENSMUSG00000023868	Pde10a	17	ENSG00000112541	PDE10A	6	protein_coding
ENSMUSG00000071076	Jund	8	ENSG00000130522	JUND	19	protein_coding
ENSMUSG00000036568	Bicral	17	ENSG00000112624	BICRAL	6	protein_coding
ENSMUSG00000027959	Sass6	3	ENSG00000156876	SASS6	1	protein_coding
ENSMUSG00000028195	Ccn1	3	ENSG00000142871	CCN1	1	protein_coding
ENSMUSG00000060671	Atp8b2	3	ENSG00000143515	ATP8B2	1	protein_coding
ENSMUSG00000062074	Ccn6	10	ENSG00000112761	CCN6	6	protein_coding

## Sheet: GOterms_CX_TS-t_vs_WT-nt
ONTOLOGY	ID	Description	GeneRatio	BgRatio	pvalue	p,adjust	geneID	Count	DEGs_TS-t_vs_WT-nt
MF	GO:0004439	phosphatidylinositol-4,5-bisphosphate 5-phosphatase activity	2/101	10/28404	0.000552987	0.0304143	Synj1/Synj2	2	upregulated
MF	GO:0034595	phosphatidylinositol phosphate 5-phosphatase activity	2/101	10/28404	0.000552987	0.0304143	Synj1/Synj2	2	upregulated
MF	GO:0046030	inositol trisphosphate phosphatase activity	2/101	10/28404	0.000552987	0.0304143	Synj1/Synj2	2	upregulated
MF	GO:0050815	phosphoserine residue binding	2/101	10/28404	0.000552987	0.0304143	Scaf4/Scaf8	2	upregulated
MF	GO:0106019	phosphatidylinositol-4,5-bisphosphate phosphatase activity	2/101	14/28404	0.00110793	0.0467654	Synj1/Synj2	2	upregulated
MF	GO:0046933	proton-transporting ATP synthase activity, rotational mechanism	2/101	15/28404	0.00127542	0.0467654	Atp5j/Atp5o	2	upregulated
BP	GO:1901214	regulation of neuron death	16/49	399/28404	2,78900532475828e-18	5,76766301160012e-15	Amigo2/Atf4/Btg2/Capn2/Cebpb/Clu/Cntf/Csf1/Cx3cr1/Ddit4/Efnb2/Esr1/Fos/Lcn2/Mcl1/Trp53bp2	16	downregulated
BP	GO:0070997	neuron death	16/49	450/28404	1,87232451221394e-17	1,93598354562921e-14	Amigo2/Atf4/Btg2/Capn2/Cebpb/Clu/Cntf/Csf1/Cx3cr1/Ddit4/Efnb2/Esr1/Fos/Lcn2/Mcl1/Trp53bp2	16	downregulated
BP	GO:0007611	learning or memory	14/49	321/28404	1,52805022188205e-16	1,05333595295069e-13	Abl2/Adgrf1/Aph1c/Arc/Btg2/C1ql1/Cx3cr1/Idua/Lcn2/Npas4/Pirb/Ptgs2/Rag1/Sorcs3	14	downregulated
BP	GO:0050890	cognition	14/49	358/28404	6,9532121904717e-16	3,59481070247387e-13	Abl2/Adgrf1/Aph1c/Arc/Btg2/C1ql1/Cx3cr1/Idua/Lcn2/Npas4/Pirb/Ptgs2/Rag1/Sorcs3	14	downregulated
BP	GO:1901216	positive regulation of neuron death	9/49	133/28404	1,22108642031069e-12	5,05041343440502e-10	Atf4/Capn2/Clu/Ddit4/Efnb2/Fos/Lcn2/Mcl1/Trp53bp2	9	downregulated
BP	GO:0007613	memory	9/49	160/28404	6,53389462694983e-12	2,25201568142204e-09	Adgrf1/Aph1c/Arc/Cx3cr1/Idua/Lcn2/Npas4/Ptgs2/Sorcs3	9	downregulated
BP	GO:1901215	negative regulation of neuron death	9/49	267/28404	6,29399689677209e-10	1,85942651178924e-07	Amigo2/Atf4/Btg2/Cebpb/Cntf/Csf1/Cx3cr1/Esr1/Lcn2	9	downregulated
BP	GO:0007612	learning	8/49	187/28404	9,39587713236957e-10	2,42883423871753e-07	Abl2/Btg2/C1ql1/Idua/Npas4/Ptgs2/Rag1/Sorcs3	8	downregulated
BP	GO:0043523	regulation of neuron apoptotic process	9/49	290/28404	1,30062001829757e-09	2,98853577537708e-07	Amigo2/Atf4/Btg2/Cebpb/Cntf/Cx3cr1/Esr1/Lcn2/Mcl1	9	downregulated
BP	GO:0051402	neuron apoptotic process	9/49	329/28404	3,91416115044555e-09	8,0944852591214e-07	Amigo2/Atf4/Btg2/Cebpb/Cntf/Cx3cr1/Esr1/Lcn2/Mcl1	9	downregulated
BP	GO:0001503	ossification	9/49	426/28404	3,63705290905018e-08	6,35810078189298e-06	Atf4/Bmp6/Cebpa/Cebpb/Col1a1/Csf1/Myoc/Notch1/Ptgs2	9	downregulated
BP	GO:0071695	anatomical structure maturation	8/49	299/28404	3,68942018291663e-08	6,35810078189298e-06	Abl2/C1ql1/Cebpa/Cx3cr1/Klf2/Myoc/Notch1/Ptgs2	8	downregulated
BP	GO:0001649	osteoblast differentiation	7/49	225/28404	1,01719117758085e-07	1,61811642710554e-05	Atf4/Bmp6/Cebpa/Cebpb/Col1a1/Myoc/Notch1	7	downregulated
BP	GO:0036003	positive regulation of transcription from RNA polymerase II promoter in response to stress	4/49	27/28404	1,23610520930314e-07	1,8259039805992e-05	Atf4/Cebpb/Klf2/Notch1	4	downregulated
BP	GO:0021700	developmental maturation	8/49	355/28404	1,37764211968156e-07	1,89930926900098e-05	Abl2/C1ql1/Cebpa/Cx3cr1/Klf2/Myoc/Notch1/Ptgs2	8	downregulated
CC	GO:0090575	RNA polymerase II transcription regulator complex	5/49	242/28804	5,66524583099589e-05	0,00804464908001417	Atf4/Cebpa/Cebpb/Fos/Rfx5	5	downregulated
CC	GO:0098839	postsynaptic density membrane	3/49	99/28804	0,000646930970878113	0,0424880071885831	Arc/Efnb2/Sorcs3	3	downregulated
CC	GO:0097038	perinuclear endoplasmic reticulum	2/49	26/28804	0,000897633954688375	0,0424880071885831	Capn2/Clu	2	downregulated
CC	GO:0034399	nuclear periphery	3/49	132/28804	0,00148572839916459	0,0479188926629319	Atf4/Cebpa/Cebpb	3	downregulated
CC	GO:0099634	postsynaptic specialization membrane	3/49	138/28804	0,00168728495292014	0,0479188926629319	Arc/Efnb2/Sorcs3	3	downregulated
MF	GO:0046982	protein heterodimerization activity	6/49	307/28404	1,4362075592934e-05	0,00277188058943625	Atf4/Bmp6/Cebpa/Cebpb/Mcl1/Npas4	6	downregulated
MF	GO:0061629	RNA polymerase II-specific DNA-binding transcription factor binding	6/49	376/28404	4,47203290517542e-05	0,00431551175349428	Atf4/Cebpa/Cebpb/Esr1/Fos/Trp53bp2	6	downregulated
MF	GO:0005125	cytokine activity	4/49	228/28404	0,000645445165553329	0,0347740836696536	Bmp6/Cntf/Csf1/Wnt16	4	downregulated
MF	GO:0000979	RNA polymerase II core promoter sequence-specific DNA binding	2/49	23/28404	0,000720706397298521	0,0347740836696536	Cebpb/Fos	2	downregulated
MF	GO:0031490	chromatin DNA binding	3/49	113/28404	0,000988588036050567	0,0381594981915519	Cebpa/Cebpb/Notch1	3	downregulated

## Sheet: GOterms_HC_TS-t_vs_WT-nt
ONTOLOGY	ID	Description	GeneRatio	BgRatio	pvalue	p,adjust	geneID	Count	DEGs_TS-t_vs_WT-nt
BP	GO:0001649	osteoblast differentiation	9/54	225/28943	3.4675e-10	4.79902e-07	Ccn1/Cebpa/Cebpb/Col1a1/Gdf10/Junb/Jund/Ltf/Myoc	9	downregulated
BP	GO:0001503	ossification	10/54	426/28943	5.76895e-09	3.65818e-06	Cbs/Ccn1/Cebpa/Cebpb/Col1a1/Gdf10/Junb/Jund/Ltf/Myoc	10	downregulated
BP	GO:0045669	positive regulation of osteoblast differentiation	6/54	79/28943	7.92959e-09	3.65818e-06	Ccn1/Cebpa/Cebpb/Gdf10/Jund/Ltf	6	downregulated
BP	GO:0045667	regulation of osteoblast differentiation	6/54	161/28943	5.58839e-07	0.000193358	Ccn1/Cebpa/Cebpb/Gdf10/Jund/Ltf	6	downregulated
BP	GO:0001890	placenta development	5/54	180/28943	2.17413e-05	0.00579381	Alkbh1/Ccn1/Cebpa/Cebpb/Junb	5	downregulated
BP	GO:0022011	myelination in peripheral nervous system	3/54	32/28943	2.93039e-05	0.00579381	Itgb4/Myoc/Pmp22	3	downregulated
BP	GO:0032292	peripheral nervous system axon ensheathment	3/54	32/28943	2.93039e-05	0.00579381	Itgb4/Myoc/Pmp22	3	downregulated
BP	GO:0014044	Schwann cell development	3/54	35/28943	3.85154e-05	0.00666316	Itgb4/Myoc/Pmp22	3	downregulated
BP	GO:0033687	osteoblast proliferation	3/54	37/28943	4.56036e-05	0.00701282	Ccn1/Junb/Ltf	3	downregulated
BP	GO:0031589	cell-substrate adhesion	6/54	371/28943	6.54829e-05	0.00818015	Ccn1/Col16a1/Col1a1/Itgb4/Myoc/Tnxb	6	downregulated
BP	GO:0014037	Schwann cell differentiation	3/54	42/28943	6.69351e-05	0.00818015	Itgb4/Myoc/Pmp22	3	downregulated
BP	GO:0001892	embryonic placenta development	4/54	118/28943	7.09262e-05	0.00818015	Ccn1/Cebpa/Cebpb/Junb	4	downregulated
BP	GO:0021782	glial cell development	4/54	122/28943	8.0735e-05	0.00859517	Clu/Itgb4/Myoc/Pmp22	4	downregulated
BP	GO:1901214	regulation of neuron death	6/54	399/28943	9.76505e-05	0.00965345	Alkbh1/Btg2/Cebpb/Clu/Ddit4/Trp53bp2	6	downregulated
BP	GO:0010001	glial cell differentiation	5/54	261/28943	0.000126527	0.0109446	Clu/Itgb4/Mycn/Myoc/Pmp22	5	downregulated
BP	GO:0048705	skeletal system morphogenesis	5/54	261/28943	0.000126527	0.0109446	Cbs/Col1a1/Gas1/Ltf/Mycn	5	downregulated
BP	GO:0070997	neuron death	6/54	450/28943	0.000187711	0.0152819	Alkbh1/Btg2/Cebpb/Clu/Ddit4/Trp53bp2	6	downregulated
BP	GO:0043589	skin morphogenesis	2/54	13/28943	0.000263009	0.0174583	Col1a1/Itgb4	2	downregulated
BP	GO:0071248	cellular response to metal ion	4/54	170/28943	0.000288962	0.0174583	Cebpa/Junb/Jund/Syt5	4	downregulated
BP	GO:0045161	neuronal ion channel clustering	2/54	14/28943	0.000306476	0.0174583	Myoc/Pmp22	2	downregulated
BP	GO:0097194	execution phase of apoptosis	3/54	71/28943	0.000320748	0.0174583	Cecr2/Top2a/Trp53bp2	3	downregulated
BP	GO:0042552	myelination	4/54	175/28943	0.000322592	0.0174583	Clu/Itgb4/Myoc/Pmp22	4	downregulated
BP	GO:0030198	extracellular matrix organization	5/54	322/28943	0.000334331	0.0174583	Ccn1/Col16a1/Col1a1/Pmp22/Tnxb	5	downregulated
BP	GO:0043062	extracellular structure organization	5/54	323/28943	0.000339111	0.0174583	Ccn1/Col16a1/Col1a1/Pmp22/Tnxb	5	downregulated
BP	GO:0045229	external encapsulating structure organization	5/54	324/28943	0.000343942	0.0174583	Ccn1/Col16a1/Col1a1/Pmp22/Tnxb	5	downregulated
BP	GO:0007272	ensheathment of neurons	4/54	178/28943	0.000344067	0.0174583	Clu/Itgb4/Myoc/Pmp22	4	downregulated
BP	GO:0008366	axon ensheathment	4/54	178/28943	0.000344067	0.0174583	Clu/Itgb4/Myoc/Pmp22	4	downregulated
BP	GO:0033690	positive regulation of osteoblast proliferation	2/54	15/28943	0.000353204	0.0174583	Ccn1/Ltf	2	downregulated
BP	GO:0007422	peripheral nervous system development	3/54	76/28943	0.000391927	0.0187044	Itgb4/Myoc/Pmp22	3	downregulated
CC	GO:0062023	collagen-containing extracellular matrix	8/54	396/28804	7.12282e-07	0.000101856	Ccn1/Col16a1/Col1a1/Itgb4/Myoc/Pmp22/Tnc/Tnxb	8	downregulated
CC	GO:0090575	RNA polymerase II transcription regulator complex	5/54	242/28804	9.08037e-05	0.00402107	Cebpa/Cebpb/Junb/Jund/Tle1	5	downregulated
CC	GO:0098636	protein complex involved in cell adhesion	3/54	56/28804	0.000160921	0.00402107	Itgb4/Pmp22/Tnc	3	downregulated
CC	GO:0043505	CENP-A containing nucleosome	2/54	11/28804	0.000187688	0.00402107	H2ac10/H2ac7	2	downregulated
CC	GO:0005583	fibrillar collagen trimer	2/54	12/28804	0.000224955	0.00402107	Col16a1/Col1a1	2	downregulated
CC	GO:0098643	banded collagen fibril	2/54	12/28804	0.000224955	0.00402107	Col16a1/Col1a1	2	downregulated
CC	GO:0000164	protein phosphatase type 1 complex	2/54	17/28804	0.000460765	0.00732104	Ppp1r15a/Ppp1r3g	2	downregulated
CC	GO:0043218	compact myelin	2/54	20/28804	0.000641399	0.00833818	Myoc/Pmp22	2	downregulated
MF	GO:0046982	protein heterodimerization activity	7/51	307/28404	1.23973e-06	0.000214474	Cebpa/Cebpb/H2ac10/Nr4a1/Syt5/Top2a/Zbtb1	7	downregulated
MF	GO:0005201	extracellular matrix structural constituent	4/51	150/28404	0.000153942	0.013316	Col16a1/Col1a1/Tnc/Tnxb	4	downregulated
MF	GO:0035259	nuclear glucocorticoid receptor binding	2/51	19/28404	0.000530034	0.0243928	Cebpb/Nr4a1	2	downregulated
MF	GO:1901681	sulfur compound binding	4/51	284/28404	0.00169016	0.0364568	Cbs/Ccn1/Ltf/Tnxb	4	downregulated
MF	GO:0008157	protein phosphatase 1 binding	2/51	34/28404	0.00170921	0.0364568	Ppp1r15a/Ppp1r3g	2	downregulated
MF	GO:0042826	histone deacetylase binding	3/51	134/28404	0.0018119	0.0364568	Cebpa/Cebpb/Top2a	3	downregulated
MF	GO:0030020	extracellular matrix structural constituent conferring tensile strength	2/51	38/28404	0.00213205	0.0364568	Col16a1/Col1a1	2	downregulated

## Sheet: KEGGpath_CX_TS-t_vs_WT-nt
ID	Description	GeneRatio	BgRatio	pvalue	p,adjust	qvalue	geneID	Count	DEGs_TS-t_vs_WT-nt
mmu04668	TNF signaling pathway - Mus musculus (house mouse)	5/33	115/9325	4,70908293534077e-05	0,00621598947464982	0,00490736011156564	11911/12608/12977/14281/19225	5	downregulated
mmu04657	IL-17 signaling pathway - Mus musculus (house mouse)	4/33	93/9325	0,000304033839780811	0,0200662334255335	0,0158417632306844	12608/14281/16819/19225	4	downregulated
mmu04380	Osteoclast differentiation - Mus musculus (house mouse)	4/33	128/9325	0,00101825976619611	0,0328682777687083	0,0259486403437171	12977/14281/17969/18733	4	downregulated
mmu04210	Apoptosis - Mus musculus (house mouse)	4/33	136/9325	0,00127572613962527	0,0328682777687083	0,0259486403437171	11911/12334/14281/17210	4	downregulated
mmu05224	Breast cancer - Mus musculus (house mouse)	4/33	147/9325	0,00170003381519779	0,0328682777687083	0,0259486403437171	13982/14281/18128/93735	4	downregulated
mmu05031	Amphetamine addiction - Mus musculus (house mouse)	3/33	69/9325	0,00180472268132846	0,0328682777687083	0,0259486403437171	11838/11911/14281	3	downregulated
mmu05140	Leishmaniasis - Mus musculus (house mouse)	3/33	70/9325	0,00188100423721283	0,0328682777687083	0,0259486403437171	14281/17969/19225	3	downregulated
mmu05010	Alzheimer disease - Mus musculus (house mouse)	6/33	383/9325	0,00199201683446717	0,0328682777687083	0,0259486403437171	68318/11911/12334/12977/19225/93735	6	downregulated

## Sheet: KEGGpath_HC_TS-t_vs_WT-nt
ID	Description	GeneRatio	BgRatio	pvalue	p.adjust	qvalue	geneID	Count	DEGs_TS-t_vs_WT-nt
mmu04512	ECM-receptor interaction - Mus musculus (house mouse)	4/34	89/9325	0.000288920624574867	0.0236914912151391	0.0182476183942022	12842/192897/21923/81877	4	downregulated
mmu05202	Transcriptional misregulation in cancer - Mus musculus (house mouse)	5/34	224/9325	0.00120528213623992	0.037016919598713	0.0285111062377764	12606/12608/17873/23882/18109	5	downregulated
mmu03082	ATP-dependent chromatin remodeling - Mus musculus (house mouse)	4/34	136/9325	0.00142963659604697	0.037016919598713	0.0285111062377764	330409/319173/319165/100073351	4	downregulated
mmu04151	PI3K-Akt signaling pathway - Mus musculus (house mouse)	6/34	364/9325	0.00180570339505917	0.037016919598713	0.0285111062377764	12842/74747/192897/15370/21923/81877	6	downregulated
